# Supplementary material for: Impaired Well-Being and Insomnia as Residuals of Resolved Medical Conditions: Survey in the Italian Population
Source: Int J Environ Res Public Health. 2024 Jan 24;21(2):129. doi: 10.3390/ijerph21020129 (PMC10888320; doi:10.3390/ijerph21020129)
Supplement: Supplementary file 1 [file ijerph-21-00129-s001.zip]

Archive with 2 entries (2 files):
- ijerph-2688576-supplementary_rev.pdf
- Impaired_Wellbeing_Insomnia_DATA.xlsx
