# Supplementary material for: Impaired Well-Being and Insomnia as Residuals of Resolved Medical Conditions: Survey in the Italian Population
Source: Int J Environ Res Public Health. 2024 Jan 24;21(2):129. doi: 10.3390/ijerph21020129 (PMC10888320; doi:10.3390/ijerph21020129)
Supplement: Supplementary file 1 [file ijerph-21-00129-s001.zip › Impaired_Wellbeing_Insomnia_DATA.xlsx]

## Sheet: ImpairedWellbeingInsomnia_DATA
ID_progressive	Gender	Age	Marital_status	Education	Employed	Diabetes_no	Diabetes_present	Diabetes_past	High_blood_pressure_no	High_blood_pressure_present	High_blood_pressure_past	Myocardial_infarction_no	Myocardial_infarction_present	Myocardial_infarction_past	Stroke_cerebrovascular_diseases_no	Stroke_cerebrovascular_diseases_present	Stroke_cerebrovascular_diseases_past	Other_heart_diseases_no	Other_heart_diseases_present	Other_heart_diseases_past	High_cholesterol_no	High_cholesterol_present	High_cholesterol_past	Thyroid_disorders_no	Thyroid_disorder_present	Thyroid_disorder_past	Tumour_no	Tumour_present	Tumour_past	Psychiatric_disorders_no	Psychiatric_disorders_present	Psychiatric_disorders_past	Joint_rheumatic_pain_no	Joint_rheumatic_pain_present	Joint_rheumatic_pain_past	Skin_diseases_no	Skin_diseases_present	Skin_diseases_past	Sleep_apnea_no	Sleep_apnea_present	Sleep_apnea_past	Cognitive_impairment_no	Cognitive_impairment_present	Cognitive_impairment_past	ISI_item_1a	ISI_item_1b	ISI_item_1c	ISI_item_2	ISI_item_3
1	2	52	1	4	1	1	0	0	1	0	0	1	0	0	1	0	0	1	0	0	0	1	999	1	0	0	1	0	0	1	0	0	0	1	999	1	0	0	1	0	0	1	0	0	0	0	0	0	2
2	2	20	1	4	1	1	0	0	1	0	0	1	0	0	1	0	0	1	0	0	1	0	0	0	1	999	1	0	0	1	0	0	1	0	0	1	0	0	1	0	0	1	0	0	0	1	0	2	2
3	1	55	2	4	1	0	1	0	1	0	0	1	0	0	1	0	0	1	0	0	1	0	0	1	0	0	1	0	0	1	0	0	1	0	0	1	0	0	1	0	0	1	0	0	0	0	0	1	0
4	1	31	1	4	1	1	0	0	1	0	0	1	0	0	1	0	0	1	0	0	1	0	0	1	0	0	1	0	0	1	0	0	1	0	0	1	0	0	1	0	0	1	0	0	0	0	0	999	3
5	2	41	2	7	1	1	0	0	1	0	0	1	0	0	1	0	0	1	0	0	1	0	0	1	0	0	1	0	0	1	0	0	1	0	0	1	0	0	1	0	0	1	0	0	0	0	0	999	2
6	1	38	2	6	1	1	0	0	1	0	0	1	0	0	1	0	0	1	0	0	1	0	0	1	0	0	1	0	0	1	0	0	1	0	0	1	0	0	1	0	0	1	0	0	0	0	0	2	999
7	2	42	1	6	0	1	0	0	1	0	0	1	0	0	1	0	0	1	0	0	1	0	0	1	0	0	1	0	0	1	0	0	1	0	0	1	0	0	1	0	0	1	0	0	0	0	0	999	999
8	1	31	1	6	1	1	0	0	1	0	0	1	0	0	1	0	0	1	0	0	1	0	0	1	0	0	1	0	0	1	0	0	1	0	0	1	0	0	1	0	0	1	0	0	0	0	0	2	0
9	2	52	2	4	1	1	0	0	1	0	0	1	0	0	1	0	0	1	0	0	1	0	0	1	0	0	1	0	0	1	0	0	1	0	0	1	0	0	1	0	0	1	0	0	0	999	0	0	0
10	1	23	1	5	0	1	0	0	1	0	0	1	0	0	1	0	0	1	0	0	1	0	0	1	0	0	1	0	0	1	0	0	1	0	0	1	0	0	1	0	0	1	0	0	0	999	0	1	2
11	2	999	999	3	1	1	0	0	1	0	0	1	0	0	1	0	0	1	0	0	1	0	0	1	0	0	1	0	0	1	0	0	1	0	0	1	0	0	1	0	0	1	0	0	0	3	0	999	3
12	1	23	1	5	0	1	0	0	1	0	0	1	0	0	1	0	0	1	0	0	1	0	0	1	0	0	1	0	0	1	0	0	1	0	0	1	0	0	1	0	0	1	0	0	0	0	0	1	2
13	1	48	2	3	1	1	0	0	1	0	0	1	0	0	1	0	0	1	0	0	1	0	0	1	0	0	1	0	0	1	0	0	1	0	0	1	0	0	1	0	0	1	0	0	0	0	0	1	4
14	2	50	1	4	1	1	0	0	1	0	0	1	0	0	1	0	0	1	0	0	1	0	0	1	0	0	1	0	0	1	0	0	1	0	0	1	0	0	1	0	0	1	0	0	0	0	0	1	999
15	2	18	1	3	0	1	0	0	1	0	0	1	0	0	1	0	0	1	0	0	1	0	0	1	0	0	1	0	0	1	0	0	1	0	0	1	0	0	1	0	0	1	0	0	0	0	0	2	0
16	2	32	1	7	1	1	0	0	1	0	0	1	0	0	1	0	0	1	0	0	1	0	0	1	0	0	1	0	0	1	0	0	1	0	0	1	0	0	1	0	0	1	0	0	0	0	0	3	1
17	2	44	2	7	1	1	0	0	1	0	0	1	0	0	1	0	0	1	0	0	1	0	0	1	0	0	1	0	0	1	0	0	1	0	0	1	0	0	1	0	0	1	0	0	0	999	0	999	999
18	1	999	2	6	1	1	0	0	1	0	0	1	0	0	1	0	0	1	0	0	1	0	0	1	0	0	1	0	0	1	0	0	1	0	0	1	0	0	1	0	0	1	0	0	0	0	0	999	0
19	1	38	2	6	1	1	0	0	1	0	0	1	0	0	1	0	0	1	0	0	1	0	0	1	0	0	1	0	0	1	0	0	1	0	0	1	0	0	1	0	0	1	0	0	0	999	0	3	2
20	2	33	1	4	1	1	0	0	1	0	0	1	0	0	1	0	0	1	0	0	1	0	0	1	0	0	1	0	0	1	0	0	1	0	0	1	0	0	1	0	0	1	0	0	0	0	0	999	999
21	1	41	2	6	1	1	0	0	1	0	0	1	0	0	1	0	0	1	0	0	1	0	0	1	0	0	1	0	0	1	0	0	1	0	0	1	0	0	1	0	0	1	0	0	0	0	0	2	0
22	1	24	1	4	0	1	0	0	1	0	0	1	0	0	1	0	0	1	0	0	1	0	0	1	0	0	1	0	0	1	0	0	1	0	0	1	0	0	1	0	0	1	0	0	0	0	0	2	2
23	2	25	1	5	1	1	0	0	1	0	0	1	0	0	1	0	0	1	0	0	1	0	0	1	0	0	1	0	0	1	0	0	1	0	0	1	0	0	1	0	0	1	0	0	0	0	0	999	1
24	2	45	2	3	0	1	0	0	1	0	0	1	0	0	1	0	0	1	0	0	1	0	0	1	0	0	1	0	0	1	0	0	1	0	0	1	0	0	1	0	0	1	0	0	0	0	0	1	0
25	2	35	2	5	1	1	0	0	1	0	0	1	0	0	1	0	0	1	0	0	1	0	0	1	0	0	1	0	0	1	0	0	1	0	0	1	0	0	1	0	0	1	0	0	0	0	0	0	999
26	2	41	4	4	1	1	0	0	1	0	0	1	0	0	1	0	0	1	0	0	1	0	0	1	0	0	1	0	0	1	0	0	1	0	0	1	0	0	1	0	0	1	0	0	0	0	0	0	999
27	1	19	1	4	0	1	0	0	1	0	0	1	0	0	1	0	0	1	0	0	1	0	0	1	0	0	1	0	0	1	0	0	1	0	0	1	0	0	1	0	0	1	0	0	0	0	0	0	0
28	2	18	1	4	0	1	0	0	1	0	0	1	0	0	1	0	0	1	0	0	1	0	0	1	0	0	1	0	0	1	0	0	1	0	0	1	0	0	1	0	0	1	0	0	0	0	0	999	1
29	2	51	2	4	1	1	0	0	1	0	0	1	0	0	1	0	0	1	0	0	1	0	0	1	0	0	1	0	0	1	0	0	1	0	0	1	0	0	1	0	0	1	0	0	0	0	0	999	1
30	1	34	4	4	0	1	0	0	1	0	0	1	0	0	1	0	0	1	0	0	1	0	0	1	0	0	1	0	0	1	0	0	1	0	0	1	0	0	1	0	0	1	0	0	0	1	0	4	999
31	2	49	4	4	1	1	0	0	1	0	0	1	0	0	1	0	0	1	0	0	1	0	0	1	0	0	1	0	0	1	0	0	1	0	0	1	0	0	1	0	0	1	0	0	0	0	0	0	0
32	2	52	2	4	1	1	0	0	1	0	0	1	0	0	1	0	0	1	0	0	1	0	0	1	0	0	1	0	0	1	0	0	1	0	0	1	0	0	1	0	0	1	0	0	0	0	0	2	1
33	2	40	2	4	1	1	0	0	1	0	0	1	0	0	1	0	0	1	0	0	1	0	0	1	0	0	1	0	0	1	0	0	1	0	0	1	0	0	1	0	0	1	0	0	0	0	0	999	999
34	1	48	1	4	1	1	0	0	1	0	0	1	0	0	1	0	0	1	0	0	1	0	0	1	0	0	1	0	0	1	0	0	1	0	0	1	0	0	1	0	0	1	0	0	0	1	0	1	1
35	2	17	1	2	0	1	0	0	1	0	0	1	0	0	1	0	0	1	0	0	1	0	0	1	0	0	1	0	0	1	0	0	1	0	0	1	0	0	1	0	0	1	0	0	0	1	0	1	3
36	2	16	1	2	0	1	0	0	1	0	0	1	0	0	1	0	0	1	0	0	1	0	0	1	0	0	1	0	0	1	0	0	1	0	0	1	0	0	1	0	0	1	0	0	0	0	0	0	2
37	1	38	2	3	1	1	0	0	1	0	0	1	0	0	1	0	0	1	0	0	1	0	0	1	0	0	1	0	0	1	0	0	1	0	0	1	0	0	1	0	0	1	0	0	0	999	0	3	999
38	2	43	2	5	1	1	0	0	1	0	0	1	0	0	1	0	0	1	0	0	1	0	0	1	0	0	1	0	0	1	0	0	1	0	0	1	0	0	1	0	0	1	0	0	0	999	0	2	1
39	2	48	2	4	1	1	0	0	1	0	0	1	0	0	1	0	0	1	0	0	1	0	0	1	0	0	0	0	1	1	0	0	1	0	0	1	0	0	1	0	0	1	0	0	0	0	0	1	0
40	1	69	2	4	0	1	0	0	1	0	0	1	0	0	1	0	0	1	0	0	1	0	0	1	0	0	1	0	0	1	0	0	1	0	0	1	0	0	1	0	0	1	0	0	0	0	0	999	0
41	1	40	1	4	1	0	1	0	0	1	0	1	0	0	1	0	0	1	0	0	1	0	0	1	0	0	1	0	0	1	0	0	1	0	0	1	0	0	1	0	0	1	0	0	0	1	0	1	1
42	1	49	4	4	1	1	0	0	0	1	0	1	0	0	1	0	0	1	0	0	1	0	0	1	0	0	1	0	0	1	0	0	1	0	0	1	0	0	1	0	0	1	0	0	0	0	0	999	3
43	1	61	2	4	0	1	0	0	0	1	0	1	0	0	1	0	0	1	0	0	1	0	0	1	0	0	1	0	0	1	0	0	1	0	0	1	0	0	1	0	0	1	0	0	0	1	0	2	1
44	1	70	2	4	0	1	0	0	0	1	0	1	0	0	1	0	0	1	0	0	1	0	0	1	0	0	1	0	0	1	0	0	1	0	0	1	0	0	1	0	0	1	0	0	0	999	0	1	0
45	1	70	1	2	0	0	1	0	0	1	0	0	1	0	1	0	0	0	0	1	1	0	0	1	0	0	1	0	0	1	0	0	1	0	0	1	0	0	1	0	0	1	0	0	0	0	0	1	0
46	1	73	2	2	0	1	0	0	1	0	0	0	0	1	1	0	0	0	0	1	1	0	0	1	0	0	1	0	0	1	0	0	1	0	0	1	0	0	1	0	0	1	0	0	0	999	0	1	999
47	1	29	1	4	1	1	0	0	1	0	0	1	0	0	1	0	0	1	0	0	0	1	0	1	0	0	1	0	0	1	0	0	1	0	0	1	0	0	1	0	0	1	0	0	0	0	0	1	3
48	2	32	2	7	1	1	0	0	1	0	0	1	0	0	1	0	0	1	0	0	0	1	0	1	0	0	1	0	0	1	0	0	1	0	0	1	0	0	1	0	0	1	0	0	0	0	0	3	999
49	2	999	2	3	1	1	0	0	1	0	0	1	0	0	1	0	0	1	0	0	0	1	0	1	0	0	1	0	0	1	0	0	1	0	0	1	0	0	1	0	0	1	0	0	0	1	0	2	999
50	2	65	2	2	1	1	0	0	0	1	0	1	0	0	1	0	0	1	0	0	0	1	0	1	0	0	1	0	0	1	0	0	1	0	0	1	0	0	1	0	0	1	0	0	0	0	0	999	999
51	2	43	2	4	1	1	0	0	0	1	0	1	0	0	1	0	0	0	1	0	0	1	0	1	0	0	1	0	0	1	0	0	1	0	0	1	0	0	1	0	0	1	0	0	0	0	0	3	2
52	2	43	2	6	1	1	0	0	1	0	0	1	0	0	1	0	0	1	0	0	1	0	0	0	1	0	1	0	0	1	0	0	1	0	0	1	0	0	1	0	0	1	0	0	0	0	0	2	999
53	2	48	2	4	0	1	0	0	1	0	0	1	0	0	999	999	999	1	0	0	1	0	0	0	1	0	1	0	0	1	0	0	1	0	0	1	0	0	1	0	0	1	0	0	0	999	0	1	999
54	2	50	4	7	1	1	0	0	1	0	0	1	0	0	1	0	0	1	0	0	1	0	0	0	0	1	1	0	0	1	0	0	1	0	0	1	0	0	1	0	0	1	0	0	0	0	0	1	999
55	2	56	2	4	0	1	0	0	0	1	0	1	0	0	1	0	0	0	1	0	1	0	0	0	0	1	1	0	0	1	0	0	1	0	0	1	0	0	1	0	0	1	0	0	0	0	0	1	999
56	1	49	2	5	1	1	0	0	1	0	0	1	0	0	1	0	0	1	0	0	1	0	0	1	0	0	0	1	0	1	0	0	1	0	0	1	0	0	1	0	0	1	0	0	0	0	0	1	0
57	2	35	2	7	1	1	0	0	1	0	0	1	0	0	1	0	0	1	0	0	1	0	0	1	0	0	1	0	0	0	0	1	1	0	0	1	0	0	1	0	0	1	0	0	0	0	0	1	0
58	1	999	2	2	0	1	0	0	1	0	0	1	0	0	1	0	0	1	0	0	1	0	0	1	0	0	1	0	0	0	0	1	1	0	0	1	0	0	1	0	0	1	0	0	0	0	0	999	0
59	2	24	1	4	1	1	0	0	1	0	0	1	0	0	1	0	0	1	0	0	1	0	0	1	0	0	1	0	0	0	0	1	1	0	0	1	0	0	1	0	0	1	0	0	0	1	0	1	0
60	1	42	1	4	1	1	0	0	1	0	0	1	0	0	1	0	0	1	0	0	1	0	0	1	0	0	1	0	0	0	0	1	1	0	0	1	0	0	1	0	0	1	0	0	0	0	0	999	1
61	2	60	2	4	1	1	0	0	1	0	0	1	0	0	1	0	0	1	0	0	1	0	0	1	0	0	1	0	0	0	0	1	1	0	0	1	0	0	1	0	0	1	0	0	0	0	0	1	1
62	2	999	3	4	1	1	0	0	1	0	0	1	0	0	1	0	0	1	0	0	1	0	0	0	1	0	1	0	0	0	0	1	1	0	0	1	0	0	1	0	0	1	0	0	0	0	0	2	0
63	2	54	4	3	1	1	0	0	1	0	0	1	0	0	1	0	0	1	0	0	1	0	0	1	0	0	1	0	0	0	1	0	1	0	0	1	0	0	1	0	0	1	0	0	0	1	0	3	999
64	1	16	1	3	0	1	0	0	1	0	0	1	0	0	1	0	0	1	0	0	1	0	0	1	0	0	1	0	0	0	1	0	1	0	0	1	0	0	1	0	0	1	0	0	0	0	0	2	2
65	1	34	1	7	1	1	0	0	0	1	0	1	0	0	1	0	0	1	0	0	1	0	0	1	0	0	1	0	0	1	1	0	1	0	0	1	0	0	1	0	0	1	0	0	0	999	0	1	3
66	1	67	2	4	1	1	0	0	1	0	0	1	0	0	1	0	0	1	0	0	1	0	0	1	0	0	1	0	0	1	0	0	0	0	1	1	0	0	1	0	0	1	0	0	0	0	0	1	1
67	2	25	1	4	0	1	0	0	1	0	0	1	0	0	1	0	0	1	0	0	0	1	0	1	0	0	1	0	0	1	0	0	0	0	1	1	0	0	1	0	0	1	0	0	0	0	0	999	1
68	2	60	1	6	1	1	0	0	1	0	0	1	0	0	1	0	0	1	0	0	1	0	0	0	1	0	1	0	0	1	0	0	0	0	1	1	0	0	1	0	0	1	0	0	0	0	0	0	3
69	2	62	2	4	0	1	0	0	0	1	0	1	0	0	1	0	0	1	0	0	1	0	0	1	0	0	1	0	0	1	0	0	0	1	0	1	0	0	1	0	0	1	0	0	0	1	0	1	999
70	2	54	2	4	1	1	0	0	0	1	0	1	0	0	1	0	0	1	0	0	1	0	0	1	0	0	1	0	0	1	0	0	0	1	0	1	0	0	1	0	0	1	0	0	0	0	0	2	1
71	1	54	2	1	1	0	1	0	0	1	0	0	1	0	1	0	0	1	0	0	1	0	0	1	0	0	1	0	0	1	0	0	0	1	0	1	0	0	1	0	0	1	0	0	0	0	0	1	0
72	1	56	2	2	1	1	0	0	0	1	0	1	0	0	1	0	0	1	0	0	0	1	0	1	0	0	1	0	0	1	0	0	0	1	0	1	0	0	1	0	0	1	0	0	0	0	0	1	0
73	2	53	2	6	1	1	0	0	1	0	0	1	0	0	1	0	0	1	0	0	1	0	0	0	1	0	1	0	0	1	0	0	0	1	0	1	0	0	1	0	0	1	0	0	0	0	0	0	999
74	2	63	2	4	1	1	0	0	1	0	0	1	0	0	1	0	0	1	0	0	0	1	0	0	0	1	0	0	1	0	1	999	0	1	0	1	0	0	1	0	0	1	0	0	0	0	0	2	1
75	1	32	1	0	0	1	0	0	1	0	0	1	0	0	1	0	0	1	0	0	1	0	0	1	0	0	1	0	0	1	0	0	999	999	999	1	0	0	1	0	0	1	0	0	0	999	0	1	1
76	2	23	1	4	0	1	0	0	1	0	0	1	0	0	1	0	0	1	0	0	1	0	0	1	0	0	1	0	0	1	0	0	1	0	0	0	0	1	1	0	0	1	0	0	0	999	0	999	1
77	2	63	2	6	1	1	0	0	1	0	0	1	0	0	1	0	0	1	0	0	1	0	0	1	0	0	1	0	0	1	0	0	1	0	0	0	0	1	1	0	0	1	0	0	0	0	0	1	0
78	2	23	1	4	0	1	0	0	1	0	0	1	0	0	1	0	0	1	0	0	1	0	0	1	0	0	1	0	0	1	0	0	1	0	0	0	0	1	1	0	0	1	0	0	0	0	0	999	999
79	1	20	1	4	0	1	0	0	1	0	0	1	0	0	1	0	0	1	0	0	1	0	0	1	0	0	1	0	0	1	0	0	1	0	0	0	0	1	1	0	0	1	0	0	0	0	0	1	999
80	1	53	2	6	1	1	0	0	1	0	0	0	0	1	0	0	1	1	0	0	1	0	0	1	0	0	1	0	0	1	0	0	1	0	0	0	0	1	1	0	0	1	0	0	0	0	0	999	0
81	2	19	1	4	0	1	0	0	1	0	0	1	0	0	1	0	0	1	0	0	0	1	0	1	0	0	1	0	0	1	0	0	1	0	0	0	0	1	1	0	0	1	0	0	0	0	0	0	999
82	1	53	4	4	1	1	0	0	0	1	0	1	0	0	1	0	0	1	0	0	0	1	0	1	0	0	1	0	0	1	0	0	1	0	0	0	0	1	1	0	0	1	0	0	0	0	0	999	1
83	1	27	1	4	1	1	0	0	1	0	0	1	0	0	1	0	0	1	0	0	1	0	0	1	0	0	1	0	0	1	0	0	1	0	0	0	1	0	1	0	0	1	0	0	0	0	0	999	1
84	2	64	2	6	0	1	0	0	1	0	0	1	0	0	1	0	0	1	0	0	1	0	0	1	0	0	1	0	0	1	0	0	1	0	0	0	1	0	1	0	0	1	0	0	0	999	0	999	999
85	1	60	2	4	1	1	0	0	1	0	0	1	0	0	1	0	0	1	0	0	0	1	0	1	0	0	1	0	0	1	0	0	1	0	0	0	1	0	1	0	0	1	0	0	0	999	0	999	999
86	2	66	2	2	0	1	0	0	1	0	0	1	0	0	1	0	0	1	0	0	0	1	0	0	0	1	1	0	0	1	0	0	1	0	0	0	1	0	1	0	0	1	0	0	0	0	0	1	1
87	2	40	2	4	0	1	0	0	1	0	0	1	0	0	1	0	0	1	0	0	1	0	0	1	0	0	1	0	0	0	0	1	1	0	0	0	1	0	1	0	0	1	0	0	0	999	0	999	1
88	1	19	1	2	0	1	0	0	1	0	0	1	0	0	1	0	0	1	0	0	1	0	0	1	0	0	1	0	0	0	1	0	1	0	0	0	1	0	1	0	0	1	0	0	0	0	0	0	999
89	2	999	2	4	0	0	1	0	1	0	0	1	0	0	1	0	0	1	0	0	1	0	0	0	1	0	1	0	0	1	0	0	0	1	0	0	1	0	1	0	0	1	0	0	0	0	0	2	999
90	2	999	4	3	1	1	0	0	1	0	0	1	0	0	1	0	0	1	0	0	1	0	0	1	0	0	1	0	0	999	999	999	0	1	0	0	1	0	1	0	0	1	0	0	0	2	0	1	1
91	1	33	2	4	1	1	0	0	1	0	0	1	0	0	1	0	0	1	0	0	1	0	0	1	0	0	1	0	0	1	0	0	1	0	0	0	1	999	1	0	0	1	0	0	0	0	0	4	3
92	1	49	1	2	1	1	0	0	1	0	0	1	0	0	1	0	0	1	0	0	1	0	0	1	0	0	1	0	0	0	1	0	0	1	0	999	999	999	1	0	0	1	0	0	0	0	0	2	2
93	1	34	1	4	1	1	0	0	1	0	0	1	0	0	1	0	0	1	0	0	1	0	0	1	0	0	1	0	0	1	0	0	1	0	0	1	0	0	0	0	1	1	0	0	0	0	0	1	999
94	2	48	4	3	1	1	0	0	1	0	0	1	0	0	1	0	0	1	0	0	1	0	0	1	0	0	1	0	0	1	0	0	1	0	0	1	0	0	0	0	1	1	0	0	0	2	0	999	0
95	1	56	2	4	1	1	0	0	1	0	0	1	0	0	1	0	0	1	0	0	1	0	0	1	0	0	1	0	0	1	0	0	1	0	0	1	0	0	0	0	1	1	0	0	0	1	0	1	1
96	1	65	2	2	1	1	0	0	0	1	0	1	0	0	1	0	0	1	0	0	1	0	0	1	0	0	1	0	0	1	0	0	1	0	0	1	0	0	0	1	0	1	0	0	0	1	0	0	0
97	1	69	2	4	0	1	0	0	1	0	0	1	0	0	1	0	0	1	0	0	0	1	0	1	0	0	1	0	0	1	0	0	0	1	0	1	0	0	0	1	0	1	0	0	0	0	0	999	999
98	2	55	5	6	1	1	0	0	1	0	0	1	0	0	1	0	0	1	0	0	1	0	0	0	1	0	1	0	0	1	0	0	999	999	999	1	0	0	999	999	999	1	0	0	0	1	0	2	1
99	2	70	1	4	0	999	999	999	0	1	0	1	0	0	1	0	0	1	0	0	0	1	0	1	0	0	1	0	0	0	1	0	0	0	1	0	0	1	999	999	999	1	0	0	0	0	0	0	3
100	2	20	1	4	1	1	0	0	1	0	0	1	0	0	1	0	0	1	0	0	1	0	0	1	0	0	999	999	999	1	0	0	1	0	0	0	1	0	999	999	999	1	0	0	0	999	0	999	3
101	1	69	2	2	0	1	0	0	0	1	0	1	0	0	1	0	0	0	1	0	0	1	0	1	0	0	1	0	0	0	1	0	1	0	0	1	0	0	0	1	0	0	1	0	0	1	0	1	999
102	2	50	1	6	1	1	0	0	1	0	0	1	0	0	1	0	0	1	0	0	1	0	0	1	0	0	1	0	0	1	0	0	1	0	0	1	0	0	1	0	0	999	999	999	0	3	0	999	3
103	2	22	1	4	0	1	0	0	1	0	0	1	0	0	1	0	0	1	0	0	1	0	0	1	0	0	1	0	0	999	999	999	1	0	0	1	0	0	1	0	0	999	999	999	0	0	0	1	2
104	2	51	4	4	1	1	0	0	0	1	0	1	0	0	1	0	0	1	0	0	1	0	0	1	0	0	1	0	0	0	0	1	999	999	999	1	0	0	1	0	0	999	999	999	0	0	0	1	3
105	2	58	2	4	1	1	0	0	1	0	0	1	0	0	1	0	0	1	0	0	1	0	0	1	0	0	1	0	0	1	0	0	1	0	0	1	0	0	999	999	999	999	999	999	0	1	0	2	0
106	1	67	2	4	0	1	0	0	0	1	0	0	0	1	1	0	0	1	0	0	0	0	1	1	0	0	1	0	0	1	0	0	1	0	0	1	0	0	1	0	0	1	0	0	0	0	0	2	0
107	1	58	2	6	1	1	0	0	1	0	0	1	0	0	1	0	0	1	0	0	0	0	1	1	0	0	1	0	0	0	1	0	1	0	0	1	0	0	1	0	0	1	0	0	0	0	0	1	1
108	1	65	2	2	0	1	0	0	1	0	0	1	0	0	1	0	0	1	0	0	0	0	1	1	0	0	1	0	0	0	0	1	0	0	1	1	0	0	1	0	0	1	0	0	0	0	0	0	999
109	2	58	2	4	1	1	0	0	0	1	0	1	0	0	1	0	0	1	0	0	0	0	1	1	0	0	1	0	0	0	0	1	0	1	0	1	0	0	1	0	0	1	0	0	0	0	0	1	999
110	2	41	1	2	1	1	0	0	1	0	0	1	0	0	1	0	0	1	0	0	0	0	1	1	0	0	1	0	0	0	0	1	1	0	0	0	0	1	1	0	0	1	0	0	0	0	0	0	999
111	1	50	1	4	0	0	1	0	1	0	0	1	0	0	1	0	0	1	0	0	0	0	1	1	0	0	1	0	0	1	0	0	1	0	0	0	0	1	0	0	1	1	0	0	0	0	0	999	999
112	1	46	2	2	1	1	0	0	1	0	0	1	0	0	1	0	0	1	0	0	0	0	1	1	0	0	1	0	0	1	0	0	1	0	0	1	0	0	0	1	0	1	0	0	0	0	0	0	0
113	2	51	2	3	1	1	0	0	1	0	0	1	0	0	1	0	0	1	0	0	999	999	999	1	0	0	1	0	0	1	0	0	1	0	0	1	0	0	1	0	0	1	0	0	0	0	0	2	999
114	2	55	2	2	1	1	0	0	1	0	0	1	0	0	1	0	0	1	0	0	999	999	999	1	0	0	1	0	0	0	1	0	1	0	0	1	0	0	1	0	0	1	0	0	0	0	0	1	4
115	2	999	999	5	1	999	999	999	1	0	0	1	0	0	1	0	0	1	0	0	999	999	999	999	999	999	1	0	0	0	1	0	1	0	0	0	0	1	1	0	0	1	0	0	0	0	0	2	1
116	1	71	2	0	0	0	1	999	0	1	0	1	0	0	1	0	0	1	1	0	999	999	999	1	0	0	1	0	0	1	0	0	0	1	0	1	0	0	0	1	0	1	0	0	0	999	0	1	0
117	2	53	2	0	1	1	0	0	1	0	0	999	999	999	999	999	999	1	0	0	999	999	999	1	0	0	1	0	0	1	0	0	0	1	0	1	0	0	1	0	0	0	1	0	0	1	0	2	999
118	2	27	1	4	1	1	0	0	1	0	0	1	0	0	1	0	0	1	0	0	999	999	999	999	999	999	1	0	0	1	0	0	1	0	0	1	0	0	1	0	0	999	999	999	0	0	0	1	2
119	2	26	1	6	1	999	999	999	1	0	0	1	0	0	999	999	999	0	1	0	999	999	999	1	0	0	1	0	0	1	0	0	1	0	0	999	999	999	1	0	0	999	999	999	0	2	0	2	1
120	1	37	2	4	1	1	0	0	0	0	1	1	0	0	1	0	0	1	0	0	1	0	0	1	0	0	1	0	0	1	0	0	1	0	0	1	0	0	1	0	0	1	0	0	0	0	0	1	999
121	2	52	1	6	1	1	0	0	0	0	1	1	0	0	1	0	0	1	0	0	1	0	0	1	0	0	1	0	0	1	0	1	1	0	0	1	0	0	1	0	0	1	0	0	0	0	0	999	1
122	2	51	4	2	1	1	0	0	0	0	1	1	0	0	1	0	0	1	0	0	1	0	0	1	0	0	1	0	0	0	0	1	1	0	0	1	0	0	1	0	0	1	0	0	0	999	0	999	999
123	2	72	2	2	0	0	0	1	0	0	1	1	0	0	1	0	0	1	0	0	0	1	0	0	0	1	0	0	1	1	0	0	0	1	0	1	0	0	1	0	0	1	0	0	0	0	0	999	999
124	1	53	4	4	1	1	0	0	0	0	1	1	0	0	1	0	0	1	0	0	1	0	0	1	0	0	1	0	0	0	0	1	1	0	0	0	1	0	1	0	0	1	0	0	0	0	0	0	999
125	1	59	2	6	1	1	0	0	0	0	1	1	0	0	1	0	0	1	0	0	0	0	1	1	0	0	1	0	0	1	0	0	1	0	0	1	0	0	1	0	0	1	0	0	0	999	0	1	0
126	1	73	2	6	1	1	0	0	0	0	1	1	0	0	1	0	0	1	0	0	0	0	1	1	0	0	1	0	0	0	0	1	0	1	0	1	0	0	1	0	0	1	0	0	0	0	0	1	999
127	2	72	2	3	0	0	1	0	0	1	999	1	0	0	1	0	0	1	1	0	999	999	999	0	0	1	1	0	0	0	1	999	0	1	0	1	0	0	0	1	0	1	0	0	0	999	0	1	1
128	1	34	1	4	1	0	1	0	999	999	999	1	0	0	1	0	0	1	0	0	1	0	0	1	0	0	1	0	0	1	0	0	1	0	0	1	0	0	1	0	0	1	0	0	0	0	0	1	0
129	2	72	4	6	0	1	0	0	999	999	999	1	0	0	999	999	999	1	0	0	1	0	0	999	999	999	999	999	999	1	0	0	999	999	999	0	1	0	1	0	0	1	0	0	0	999	0	999	999
130	2	43	1	6	1	999	999	999	999	999	999	999	999	999	999	999	999	999	999	999	999	999	999	0	1	0	999	999	999	0	0	1	999	999	999	999	999	999	999	999	999	999	999	999	0	0	0	1	0
131	2	58	2	4	0	1	0	0	0	1	999	0	0	1	1	0	0	0	1	0	0	0	1	0	1	999	1	0	0	0	0	1	1	0	0	1	0	0	1	0	0	1	0	0	1	0	1	2	1
132	1	27	1	4	1	999	999	999	1	0	0	1	0	0	1	0	0	1	0	0	1	0	0	1	0	0	1	0	0	1	0	0	1	0	0	1	0	0	1	0	0	1	0	0	1	999	0	999	999
133	2	25	1	5	0	1	0	0	1	0	0	1	0	0	1	0	0	1	0	0	1	0	0	1	0	0	1	0	0	1	0	0	1	0	0	1	0	0	1	0	0	1	0	0	1	0	1	3	1
134	2	65	2	5	1	1	0	0	1	0	0	1	0	0	1	0	0	1	0	0	1	0	0	1	0	0	1	0	0	1	0	0	1	0	0	1	0	0	1	0	0	1	0	0	1	0	1	999	0
135	2	18	1	2	0	1	0	0	1	0	0	1	0	0	1	0	0	1	0	0	1	0	0	1	0	0	1	0	0	1	0	0	1	0	0	1	0	0	1	0	0	1	0	0	1	1	1	3	2
136	2	32	1	6	1	1	0	0	1	0	0	1	0	0	1	0	0	1	0	0	1	0	0	1	0	0	1	0	0	1	0	0	1	0	0	1	0	0	1	0	0	1	0	0	1	1	0	2	999
137	2	20	1	999	0	1	0	0	1	0	0	1	0	0	1	0	0	1	0	0	1	0	0	1	0	0	1	0	0	1	0	0	1	0	0	1	0	0	1	0	0	1	0	0	1	1	0	2	1
138	2	999	5	6	0	1	0	0	1	0	0	1	0	0	1	0	0	1	0	0	1	0	0	1	0	0	1	0	0	1	0	0	1	0	0	1	0	0	1	0	0	1	0	0	1	999	1	999	1
139	2	23	1	4	0	1	0	0	1	0	0	1	0	0	1	0	0	1	0	0	1	0	0	1	0	0	1	0	0	1	0	0	1	0	0	1	0	0	1	0	0	1	0	0	1	1	1	1	3
140	1	43	2	4	1	1	0	0	1	0	0	1	0	0	1	0	0	1	0	0	1	0	0	1	0	0	1	0	0	1	0	0	1	0	0	1	0	0	1	0	0	1	0	0	1	1	1	3	999
141	1	37	2	6	1	1	0	0	1	0	0	1	0	0	1	0	0	1	0	0	1	0	0	1	0	0	1	0	0	1	0	0	1	0	0	1	0	0	1	0	0	1	0	0	1	999	1	4	1
142	2	48	2	6	1	1	0	0	1	0	0	1	0	0	1	0	0	1	0	0	1	0	0	1	0	0	0	0	1	1	0	0	1	0	0	1	0	0	1	0	0	1	0	0	1	999	1	3	1
143	2	19	1	4	0	1	0	0	1	0	0	1	0	0	1	0	0	1	0	0	1	0	0	1	0	0	1	0	0	1	0	0	1	0	0	1	0	0	1	0	0	1	0	0	1	0	0	1	2
144	1	40	2	4	1	1	0	0	1	0	0	1	0	0	1	0	0	1	0	0	1	0	0	1	0	0	1	0	0	1	0	0	1	0	0	1	0	0	1	0	0	1	0	0	1	1	0	2	0
145	2	35	2	4	1	1	0	0	1	0	0	1	0	0	1	0	0	1	0	0	1	0	0	1	0	0	1	0	0	1	0	0	1	0	0	1	0	0	1	0	0	1	0	0	1	0	1	2	1
146	2	58	2	4	0	1	0	0	1	0	0	1	0	0	1	0	0	1	0	0	1	0	0	1	0	0	1	0	0	1	0	0	1	0	0	1	0	0	1	0	0	1	0	0	1	1	1	3	999
147	1	27	1	5	1	1	0	0	1	0	0	1	0	0	1	0	0	1	0	0	1	0	0	1	0	0	1	0	0	1	0	0	1	0	0	1	0	0	1	0	0	1	0	0	1	1	0	2	999
148	2	46	1	7	1	1	0	0	0	1	0	1	0	0	1	0	0	1	0	0	1	0	0	1	0	0	1	0	0	1	0	0	1	0	0	1	0	0	1	0	0	1	0	0	1	0	0	2	1
149	1	19	1	4	0	1	0	0	1	0	0	0	1	0	1	0	0	0	1	0	1	0	0	1	0	0	1	0	0	1	0	0	1	0	0	1	0	0	1	0	0	1	0	0	1	0	0	2	0
150	2	18	1	3	0	1	0	0	1	0	0	1	0	0	1	0	0	0	0	1	1	0	0	1	0	0	1	0	0	1	0	0	1	0	0	1	0	0	1	0	0	1	0	0	1	999	1	999	1
151	2	17	1	2	0	1	0	0	1	0	0	1	0	0	1	0	0	0	0	1	1	0	0	1	0	0	1	0	0	1	0	0	1	0	0	1	0	0	1	0	0	1	0	0	1	0	1	1	999
152	2	40	2	6	1	1	0	0	1	0	0	1	0	0	1	0	0	1	0	0	0	1	0	1	0	0	1	0	0	1	0	0	1	0	0	1	0	0	1	0	0	1	0	0	1	1	1	1	2
153	1	65	2	4	0	1	0	0	1	0	0	1	0	0	1	0	0	1	0	0	0	1	0	1	0	0	1	0	0	1	0	0	1	0	0	1	0	0	1	0	0	1	0	0	1	0	1	1	2
154	2	59	1	6	1	1	0	0	0	1	0	1	0	0	1	0	0	1	0	0	0	1	0	1	0	0	1	0	0	1	0	0	1	0	0	1	0	0	1	0	0	1	0	0	1	1	0	3	999
155	2	40	2	2	0	1	0	0	1	0	0	1	0	0	1	0	0	1	0	0	1	0	0	0	1	0	1	0	0	1	0	0	1	0	0	1	0	0	1	0	0	1	0	0	1	1	0	999	2
156	2	73	5	4	0	1	0	0	1	0	0	1	0	0	1	0	0	1	0	0	1	0	0	0	1	0	1	0	0	1	0	0	1	0	0	1	0	0	1	0	0	1	0	0	1	0	1	2	1
157	2	64	2	6	0	1	0	0	1	0	0	1	0	0	1	0	0	1	0	0	1	0	0	0	1	0	1	0	0	1	0	0	1	0	0	1	0	0	1	0	0	1	0	0	1	1	0	3	1
158	2	19	1	2	0	1	0	0	1	0	0	1	0	0	1	0	0	1	0	0	1	0	0	1	0	0	999	999	999	1	0	0	1	0	0	1	0	0	1	0	0	1	0	0	1	0	0	2	0
159	2	25	1	6	0	1	0	0	1	0	0	1	0	0	1	0	0	1	0	0	1	0	0	1	0	0	1	0	0	0	0	1	1	0	0	1	0	0	1	0	0	1	0	0	1	0	1	2	2
160	2	52	1	4	1	1	0	0	1	0	0	1	0	0	1	0	0	1	0	0	1	0	0	1	0	0	1	0	0	0	0	1	1	0	0	1	0	0	1	0	0	1	0	0	1	2	0	3	1
161	1	49	1	4	1	1	0	0	1	0	0	1	0	0	1	0	0	1	0	0	1	0	0	1	0	0	1	0	0	0	0	1	1	0	0	1	0	0	1	0	0	1	0	0	1	0	0	2	0
162	1	59	1	2	1	1	0	0	1	0	0	1	0	0	1	0	0	1	0	0	1	0	0	1	0	0	1	0	0	0	0	1	1	0	0	1	0	0	1	0	0	1	0	0	1	1	1	1	0
163	2	29	2	6	1	1	0	0	1	0	0	1	0	0	1	0	0	1	0	0	1	0	0	1	0	0	1	0	0	0	0	1	1	0	0	1	0	0	1	0	0	1	0	0	1	1	0	3	3
164	1	999	2	2	0	1	0	0	1	0	0	1	0	0	1	0	0	1	0	0	0	1	0	1	0	0	0	0	1	0	0	1	1	0	0	1	0	0	1	0	0	1	0	0	1	2	1	3	999
165	2	28	1	4	0	1	0	0	1	0	0	1	0	0	1	0	0	1	0	0	1	0	0	1	0	0	1	0	0	0	1	0	1	0	0	1	0	0	1	0	0	1	0	0	1	1	1	999	999
166	2	44	1	4	1	1	0	0	1	0	0	1	0	0	1	0	0	1	0	0	1	0	0	1	0	0	1	0	0	0	1	999	1	0	0	1	0	0	1	0	0	1	0	0	1	1	0	1	1
167	1	50	2	4	1	1	0	0	1	0	0	1	0	0	1	0	0	1	0	0	1	0	0	1	0	0	0	0	1	1	0	0	0	1	0	1	0	0	1	0	0	1	0	0	1	1	1	2	3
168	1	73	2	6	0	1	0	0	1	0	0	1	0	0	1	0	0	1	0	0	1	0	0	1	0	0	1	0	0	1	0	0	0	1	0	1	0	0	1	0	0	1	0	0	1	2	0	2	999
169	1	63	2	4	0	1	0	0	1	0	0	1	0	0	1	0	0	1	0	0	0	1	0	1	0	0	1	0	0	1	0	0	0	1	0	1	0	0	1	0	0	1	0	0	1	0	0	3	2
170	2	66	2	4	0	1	0	0	0	1	0	1	0	0	1	0	0	1	0	0	1	0	0	0	1	0	1	0	0	1	0	0	0	1	0	1	0	0	1	0	0	1	0	0	1	2	1	999	999
171	2	55	2	4	1	1	0	0	1	0	0	1	0	0	1	0	0	1	0	0	0	1	0	0	1	0	1	0	0	1	0	0	0	1	0	1	0	0	1	0	0	1	0	0	1	0	0	3	999
172	2	47	2	4	0	1	0	0	1	0	0	1	0	0	1	0	0	1	0	0	1	0	0	1	0	0	1	0	0	0	1	0	0	1	0	1	0	0	1	0	0	1	0	0	1	999	0	2	1
173	2	49	2	4	1	1	0	0	1	0	0	1	0	0	1	0	0	1	0	0	0	1	0	1	0	0	1	0	0	0	1	0	0	1	0	1	0	0	1	0	0	1	0	0	1	1	0	3	999
174	2	64	2	5	1	1	0	0	1	0	0	1	0	0	1	0	0	1	0	0	1	0	0	0	1	0	1	0	0	0	1	0	0	1	0	1	0	0	1	0	0	1	0	0	1	1	1	3	1
175	1	49	1	6	1	1	0	0	1	0	0	1	0	0	1	0	0	1	0	0	1	0	0	1	0	0	1	0	0	1	0	0	1	0	0	0	0	1	1	0	0	1	0	0	1	0	0	2	1
176	2	21	1	4	0	1	0	0	1	0	0	1	0	0	1	0	0	1	0	0	1	0	0	1	0	0	1	0	0	0	1	0	1	0	0	0	1	0	1	0	0	1	0	0	1	999	0	4	4
177	2	39	1	4	0	1	0	0	0	1	0	1	0	0	1	0	0	1	0	0	1	0	0	1	0	0	1	0	0	0	1	0	1	0	0	0	1	0	1	0	0	1	0	0	1	999	1	2	1
178	2	999	999	6	0	1	0	0	1	0	0	1	0	0	1	0	0	0	0	1	0	1	0	0	1	0	1	0	0	1	0	0	0	1	999	0	1	0	1	0	0	1	0	0	1	0	0	2	1
179	2	28	1	5	1	1	0	0	1	0	0	1	0	0	1	0	0	1	0	0	1	0	0	1	0	0	1	0	0	1	0	0	1	0	0	0	1	999	1	0	0	1	0	0	1	1	1	2	999
180	1	55	2	4	1	1	0	0	1	0	0	1	0	0	1	0	0	1	0	0	1	0	0	1	0	0	1	0	0	1	0	0	1	0	0	999	999	999	1	0	0	1	0	0	1	2	0	2	3
181	1	31	1	6	0	1	0	0	1	0	0	1	0	0	1	0	0	999	999	999	1	0	0	1	0	0	1	0	0	1	0	0	1	0	0	999	999	999	1	0	0	1	0	0	1	999	0	999	999
182	1	70	2	1	0	1	0	0	0	1	0	1	0	0	1	0	0	1	0	0	0	1	0	1	0	0	1	0	0	1	0	0	0	1	0	999	999	999	1	0	0	1	0	0	1	999	1	3	999
183	1	65	2	2	0	1	0	0	1	0	0	1	0	0	1	0	0	0	1	0	0	1	0	1	0	0	1	0	0	1	0	0	1	0	0	1	0	0	0	0	1	1	0	0	1	999	1	999	999
184	1	40	1	4	1	1	0	0	1	0	0	1	0	0	1	0	0	1	0	0	0	1	0	1	0	0	999	999	999	1	0	0	1	0	0	0	0	1	1	0	1	1	0	0	1	1	1	3	1
185	1	63	2	4	0	0	1	0	0	1	0	1	0	0	1	0	0	1	0	0	1	0	0	1	0	0	0	0	1	1	0	0	0	1	0	0	1	0	0	0	1	1	0	0	1	2	1	999	2
186	2	70	1	3	0	1	0	0	0	1	0	1	0	0	1	0	0	1	0	0	0	1	0	1	0	0	1	0	0	1	0	0	1	0	0	0	0	1	0	1	0	1	0	0	1	1	1	1	999
187	2	42	1	5	1	1	0	0	1	0	0	1	0	0	1	0	0	1	0	0	1	0	0	1	0	0	1	0	0	1	0	0	1	0	0	1	0	0	999	999	999	1	0	0	1	1	0	1	999
188	2	64	5	4	1	1	0	0	1	0	0	1	0	0	1	0	0	1	0	0	1	0	0	1	0	0	1	0	0	1	0	0	1	0	0	0	1	0	999	999	999	1	0	0	1	1	1	2	0
189	1	75	2	1	0	1	0	0	0	1	0	0	1	0	1	0	0	0	1	0	0	1	0	1	0	0	1	0	0	0	1	0	0	1	0	0	1	0	1	0	0	0	0	1	1	1	1	4	0
190	2	42	2	6	1	1	0	0	1	0	0	1	0	0	1	0	0	1	0	0	1	0	0	1	0	0	1	0	0	1	0	0	1	0	0	1	0	0	1	0	0	999	999	999	1	0	0	2	1
191	1	59	2	2	1	1	0	0	1	0	0	1	0	0	1	0	0	1	0	0	1	0	0	1	0	0	1	0	0	1	0	1	999	999	999	1	0	0	1	0	0	999	999	999	1	1	1	999	999
192	1	46	1	7	1	999	999	999	0	1	0	999	999	999	999	999	999	999	999	999	0	1	0	999	999	999	999	999	999	999	999	999	999	999	999	0	1	0	0	1	0	999	999	999	1	0	0	1	2
193	2	54	2	4	1	1	0	0	1	0	0	1	0	0	1	0	0	1	0	0	0	0	1	1	0	0	0	0	1	1	0	0	1	0	0	1	0	0	1	0	0	1	0	0	1	2	1	4	2
194	1	69	2	6	0	1	0	0	1	0	0	1	0	0	1	0	0	1	0	0	0	0	1	1	0	0	1	0	0	1	0	0	1	0	0	1	0	0	1	0	0	1	0	0	1	1	1	999	2
195	1	41	2	4	1	1	0	0	1	0	0	1	0	0	1	0	0	1	0	0	0	0	1	1	0	0	1	0	0	1	0	0	1	0	0	1	0	0	1	0	0	1	0	0	1	999	1	2	999
196	2	61	5	6	0	1	0	0	1	0	0	1	0	0	1	0	0	1	0	0	0	0	1	1	0	0	1	0	0	1	0	0	1	0	0	1	0	0	1	0	0	1	0	0	1	999	0	1	999
197	2	4	2	4	0	0	1	0	1	0	0	999	999	999	1	0	0	1	0	0	0	0	1	1	0	0	1	0	0	1	0	0	1	0	0	1	0	0	1	0	0	1	0	0	1	0	0	2	999
198	2	44	4	6	1	1	0	0	1	0	0	1	0	0	1	0	0	1	0	0	0	0	1	1	0	0	1	0	0	0	0	1	1	0	0	1	0	0	1	0	0	1	0	0	1	1	1	1	999
199	1	62	2	5	1	1	0	0	1	0	0	1	0	0	1	0	0	1	0	0	0	0	1	1	0	0	1	0	0	0	0	1	0	0	1	1	0	0	1	0	0	1	0	0	1	1	1	3	999
200	2	62	2	4	0	1	0	0	0	1	0	1	0	0	1	0	0	0	0	1	0	0	1	999	999	999	0	0	1	1	0	0	0	1	0	1	0	0	1	0	0	1	0	0	1	2	1	3	1
201	2	74	2	6	0	1	0	0	0	1	0	0	1	0	1	0	0	0	1	0	0	0	1	1	0	0	1	0	0	0	1	0	0	1	0	1	0	0	1	0	0	1	0	0	1	999	1	2	999
202	1	73	2	4	0	1	0	0	0	1	0	1	0	0	1	0	0	1	0	0	0	0	1	1	0	0	1	0	0	1	0	0	1	0	0	0	0	1	1	0	0	1	0	0	1	2	1	2	2
203	1	59	2	2	0	1	0	0	0	1	0	1	0	0	1	0	0	1	0	0	0	0	1	1	0	1	1	0	0	1	0	0	1	0	0	1	0	0	0	0	1	1	0	0	1	2	0	1	2
204	1	64	5	4	1	1	0	0	0	1	0	1	0	0	1	0	0	1	0	0	0	0	1	1	0	0	1	0	0	0	0	1	999	999	999	0	1	0	0	1	0	1	0	0	1	2	1	3	2
205	2	51	2	4	1	0	1	0	1	0	0	1	0	0	1	0	0	1	0	0	999	999	999	0	1	0	1	0	0	0	1	0	1	0	0	1	0	0	1	0	0	1	0	0	1	0	1	2	3
206	1	55	1	5	1	999	999	999	1	0	0	999	999	999	999	999	999	1	0	0	999	999	999	1	0	0	999	999	999	1	0	1	1	0	0	0	1	0	1	0	0	999	999	999	1	999	0	1	999
207	1	60	2	2	1	999	999	999	0	1	0	999	999	999	999	999	999	999	999	999	999	999	999	999	999	999	999	999	999	999	999	999	999	999	999	999	999	999	999	999	999	999	999	999	1	1	1	3	999
208	1	62	2	3	1	999	999	999	0	1	0	999	999	999	999	999	999	999	999	999	999	999	999	999	999	999	999	999	999	999	999	999	999	999	999	999	999	999	999	999	999	999	999	999	1	0	0	999	999
209	1	53	3	4	1	1	0	0	0	0	1	1	0	0	1	0	0	1	0	0	1	0	0	1	0	0	1	0	0	0	0	1	0	0	1	1	0	0	0	0	1	1	0	0	1	1	0	2	999
210	2	71	2	4	0	999	999	999	0	0	1	999	999	999	999	999	999	999	999	999	0	0	1	0	0	1	999	999	999	999	999	999	999	999	999	999	999	999	999	999	999	999	999	999	1	2	0	999	1
211	1	23	1	5	0	1	0	0	999	999	999	1	0	0	1	0	0	1	0	0	1	0	0	1	0	0	1	0	0	1	0	0	1	0	0	1	0	0	1	0	0	1	0	0	1	999	0	999	1
212	2	25	1	5	0	999	999	999	999	999	999	999	999	999	999	999	999	999	999	999	999	999	999	999	999	999	999	999	999	999	999	999	999	999	999	999	999	999	999	999	999	999	999	999	1	0	0	999	2
213	2	62	4	6	0	999	999	999	999	999	999	999	999	999	999	999	999	999	999	999	999	999	999	999	999	999	999	999	999	999	999	999	999	999	999	999	999	999	999	999	999	999	999	999	1	0	1	999	1
214	1	73	2	2	0	1	0	0	0	1	999	999	999	999	1	0	0	0	0	1	1	0	0	1	0	0	0	1	0	0	0	1	0	0	1	1	0	0	1	0	0	1	0	0	2	2	2	2	2
215	1	64	2	3	0	1	0	0	0	1	999	1	0	0	1	0	0	0	1	0	0	0	1	1	0	0	1	0	0	1	0	0	0	1	999	0	1	999	1	0	0	1	0	0	2	2	2	3	999
216	1	59	2	2	0	1	0	0	1	0	0	1	0	0	1	0	0	1	0	0	0	1	999	1	0	0	1	0	0	0	1	999	1	0	0	1	0	0	1	0	0	1	0	0	2	1	2	999	999
217	2	32	1	6	1	1	0	0	1	0	0	1	0	0	1	0	0	1	0	0	1	0	0	1	0	0	1	0	0	1	0	0	1	0	0	1	0	0	1	0	0	1	0	0	2	2	2	3	999
218	2	22	1	4	0	1	0	0	1	0	0	1	0	0	1	0	0	1	0	0	1	0	0	1	0	0	1	0	0	1	0	0	1	0	0	1	0	0	1	0	0	1	0	0	2	1	0	3	999
219	1	33	1	4	1	1	0	0	1	0	0	1	0	0	1	0	0	1	0	0	1	0	0	1	0	0	1	0	0	1	0	0	1	0	0	1	0	0	1	0	0	1	0	0	2	999	0	3	999
220	1	20	1	4	1	1	0	0	1	0	0	1	0	0	1	0	0	1	0	0	1	0	0	1	0	0	1	0	0	1	0	0	1	0	0	1	0	0	1	0	0	1	0	0	2	999	2	999	2
221	2	44	1	1	1	1	0	0	1	0	0	1	0	0	1	0	0	1	0	0	1	0	0	1	0	0	1	0	0	1	0	0	1	0	0	1	0	0	1	0	0	1	0	0	2	999	2	3	2
222	1	55	2	4	1	1	0	0	1	0	0	1	0	0	1	0	0	1	0	0	1	0	0	1	0	0	1	0	0	1	0	0	1	0	0	1	0	0	1	0	0	1	0	0	2	1	1	3	1
223	1	999	2	4	0	1	0	0	1	0	0	1	0	0	1	0	0	1	0	0	1	0	0	1	0	0	1	0	0	1	0	0	1	0	0	1	0	0	1	0	0	1	0	0	2	1	2	2	1
224	1	70	2	2	0	1	0	0	1	0	0	1	0	0	1	0	0	1	0	0	1	0	0	1	0	0	1	0	0	1	0	0	1	0	0	1	0	0	1	0	0	1	0	0	2	2	2	3	1
225	2	19	1	3	0	1	0	0	1	0	0	1	0	0	1	0	0	1	0	0	1	0	0	1	0	0	1	0	0	1	0	0	1	0	0	1	0	0	1	0	0	1	0	0	2	1	0	999	1
226	2	27	1	6	0	1	0	0	1	0	0	1	0	0	1	0	0	1	0	0	1	0	0	1	0	0	1	0	0	1	0	0	1	0	0	1	0	0	1	0	0	1	0	0	2	2	2	2	3
227	2	58	2	6	0	1	0	0	1	0	0	1	0	0	1	0	0	1	0	0	1	0	0	1	0	0	1	0	0	1	0	0	1	0	0	1	0	0	1	0	0	1	0	0	2	1	1	3	1
228	2	40	1	6	1	1	0	0	1	0	0	1	0	0	1	0	0	1	0	0	1	0	0	1	0	0	1	0	0	1	0	0	1	0	0	1	0	0	1	0	0	1	0	0	2	2	2	3	1
229	2	46	2	7	0	1	0	0	1	0	0	1	0	0	1	0	0	1	0	0	1	0	0	1	0	0	1	0	0	1	0	0	1	0	0	1	0	0	1	0	0	1	0	0	2	2	1	2	999
230	1	33	2	7	1	1	0	0	1	0	0	1	0	0	1	0	0	1	0	0	1	0	0	1	0	0	1	0	0	1	0	0	1	0	0	1	0	0	1	0	0	1	0	0	2	1	1	3	1
231	2	40	2	4	1	1	0	0	1	0	0	1	0	0	1	0	0	1	0	0	1	0	0	1	0	0	1	0	0	1	0	0	1	0	0	1	0	0	1	0	0	1	0	0	2	1	1	3	999
232	1	61	2	6	1	1	0	0	0	1	0	1	0	0	1	0	0	1	0	0	1	0	0	1	0	0	1	0	0	1	0	0	1	0	0	1	0	0	1	0	0	1	0	0	2	2	2	3	999
233	1	35	1	5	1	1	0	0	0	1	0	1	0	0	1	0	0	1	0	0	1	0	0	1	0	0	1	0	0	1	0	0	1	0	0	1	0	0	1	0	0	1	0	0	2	2	2	3	1
234	2	65	1	4	0	1	0	0	0	1	0	1	0	0	1	0	0	1	0	0	0	1	0	1	0	0	1	0	0	1	0	0	1	0	0	1	0	0	1	0	0	1	0	0	2	1	1	2	2
235	1	54	2	4	1	1	0	0	0	1	0	1	0	0	1	0	0	0	1	0	0	1	0	1	0	0	1	0	0	1	0	0	1	0	0	1	0	0	1	0	0	1	0	0	2	1	2	3	2
236	2	29	2	5	1	1	0	0	1	0	0	1	0	0	1	0	0	1	0	0	1	0	0	0	1	0	1	0	0	1	0	0	1	0	0	1	0	0	1	0	0	1	0	0	2	2	1	3	1
237	2	47	2	2	0	1	0	0	0	1	0	1	0	0	1	0	0	1	0	0	0	1	0	0	1	0	1	0	0	1	0	0	1	0	0	1	0	0	1	0	0	1	0	0	2	999	2	999	1
238	2	70	2	2	0	1	0	0	1	0	0	1	0	0	1	0	0	1	0	0	1	0	0	0	0	1	1	0	0	1	0	0	1	0	0	1	0	0	1	0	0	1	0	0	2	999	0	3	1
239	2	45	1	4	1	1	0	0	0	1	0	1	0	0	1	0	0	1	0	0	1	0	0	1	0	0	999	999	999	1	0	0	1	0	0	1	0	0	1	0	0	1	0	0	2	0	2	2	2
240	1	49	1	2	1	1	0	0	1	0	0	1	0	0	1	0	0	1	0	0	1	0	0	1	0	0	1	0	0	0	0	1	1	0	0	1	0	0	1	0	0	1	0	0	2	0	0	2	0
241	2	24	1	4	0	1	0	0	1	0	0	1	0	0	1	0	0	1	0	0	1	0	0	1	0	0	1	0	0	0	0	1	1	0	0	1	0	0	1	0	0	1	0	0	2	1	2	3	1
242	2	53	3	4	1	1	0	0	0	1	0	1	0	0	999	999	999	999	999	999	1	0	0	1	0	0	1	0	0	0	0	1	1	0	0	1	0	0	1	0	0	1	0	0	2	999	2	4	0
243	2	47	1	4	1	1	0	0	1	0	0	1	0	0	1	0	0	1	0	0	1	0	0	0	1	0	1	0	0	0	0	1	1	0	0	1	0	0	1	0	0	1	0	0	2	999	0	3	1
244	2	21	1	4	0	1	0	0	1	0	0	1	0	0	1	0	0	1	0	0	0	1	0	1	0	0	1	0	0	0	1	0	1	0	0	1	0	0	1	0	0	1	0	0	2	999	2	4	1
245	2	72	2	2	999	1	0	0	1	0	0	1	0	0	1	0	0	1	0	0	1	0	0	0	1	0	1	0	0	0	1	0	1	0	0	1	0	0	1	0	0	1	0	0	2	3	2	3	1
246	2	61	2	4	0	1	0	0	1	0	0	1	0	0	1	0	0	1	0	0	1	0	0	1	0	0	1	0	0	1	0	0	0	0	1	1	0	0	1	0	0	1	0	0	2	2	2	3	999
247	2	60	2	2	0	1	0	0	1	0	0	1	0	0	1	0	0	1	0	0	1	0	0	1	0	0	1	0	0	0	0	1	0	1	0	1	0	0	1	0	0	1	0	0	2	2	2	3	0
248	2	68	999	4	0	1	0	0	1	0	0	1	0	0	1	0	0	1	0	0	0	1	0	1	0	0	0	0	1	0	0	1	0	1	0	1	0	0	1	0	0	1	0	0	2	2	2	3	999
249	1	30	1	4	1	1	0	0	1	0	0	1	0	0	1	0	0	0	1	0	1	0	0	1	0	0	1	0	0	0	1	0	0	1	0	1	0	0	1	0	0	1	0	0	2	3	1	4	3
250	2	75	2	1	0	1	0	0	1	0	0	1	0	0	0	0	1	0	0	1	1	0	0	1	0	0	0	0	1	0	1	0	0	1	0	1	0	0	1	0	0	1	0	0	2	1	0	2	999
251	2	48	1	4	1	1	0	0	1	0	0	1	0	0	0	0	1	1	0	0	1	0	0	0	0	1	1	1	0	0	1	0	0	1	0	1	0	0	1	0	0	1	0	0	2	2	2	3	1
252	2	79	2	6	0	999	999	999	0	1	0	1	0	0	1	0	0	1	0	0	1	0	0	1	0	0	1	0	1	0	1	0	0	1	999	1	0	0	1	0	0	1	0	0	2	999	1	2	1
253	1	44	2	6	1	1	0	0	1	0	0	1	0	0	1	0	0	1	0	0	1	0	0	1	0	0	1	0	0	1	0	0	1	0	0	0	0	1	1	0	0	1	0	0	2	1	2	999	999
254	1	28	1	6	1	1	0	0	1	0	0	1	0	0	1	0	0	1	0	0	1	0	0	1	0	0	1	0	0	1	0	0	1	0	0	0	0	1	1	0	0	1	0	0	2	2	2	3	2
255	2	37	3	4	0	1	0	0	1	0	0	1	0	0	1	0	0	1	0	0	0	1	0	1	0	0	1	0	0	1	0	0	1	0	0	0	1	0	1	0	0	1	0	0	2	0	2	3	2
256	2	19	1	4	0	1	0	0	1	0	0	1	1	0	1	0	0	1	0	0	0	1	0	1	0	0	1	0	0	1	0	0	1	0	0	0	1	0	1	0	0	1	0	0	2	3	2	3	2
257	2	19	1	4	0	1	0	0	1	0	0	1	0	0	1	0	0	1	0	0	1	0	0	1	0	0	1	0	0	0	1	0	1	0	0	0	1	0	1	0	0	1	0	0	2	2	0	999	999
258	1	37	2	4	1	1	0	0	1	0	0	1	0	0	1	0	0	1	0	0	1	0	0	1	0	0	1	0	0	0	1	0	0	1	0	0	1	0	1	0	0	1	0	0	2	2	2	3	2
259	2	999	2	999	999	1	0	0	1	0	0	1	0	0	1	0	0	1	0	0	1	0	0	1	0	0	1	0	0	0	1	0	0	1	0	1	1	0	1	0	0	1	0	0	2	0	2	2	1
260	2	34	1	6	1	999	999	999	1	0	0	1	0	0	1	0	0	1	0	0	1	0	0	0	0	1	1	0	0	1	0	0	1	0	0	0	1	999	1	0	0	1	0	0	2	0	2	2	2
261	2	17	1	2	0	1	0	0	1	0	0	1	0	0	1	0	0	1	0	0	1	0	0	1	0	0	1	0	0	0	1	0	1	0	0	1	0	0	0	0	1	1	0	0	2	1	0	2	2
262	1	51	2	2	1	1	0	0	0	1	0	1	0	0	1	0	0	1	0	0	1	0	0	1	0	0	1	0	0	0	1	0	1	0	0	1	0	0	0	0	1	1	0	0	2	2	2	3	1
263	2	62	2	7	1	0	0	1	0	1	0	1	0	0	1	0	0	1	0	0	0	1	0	0	1	0	1	0	0	0	1	0	0	1	0	0	1	0	0	1	0	1	0	0	2	2	2	2	999
264	2	42	1	4	1	1	0	0	1	0	0	1	0	0	999	999	999	1	0	0	1	0	0	1	0	0	0	0	1	0	1	999	0	1	0	1	0	0	999	999	999	1	0	0	2	2	1	3	3
265	1	68	1	4	0	999	999	999	0	1	0	1	0	0	1	0	0	1	0	0	0	1	0	1	0	0	1	0	0	0	1	0	1	0	0	0	1	0	999	999	999	1	0	0	2	2	2	999	2
266	2	69	2	6	1	0	1	0	1	0	0	1	0	0	1	0	0	1	0	0	1	0	0	0	1	0	1	0	0	1	0	0	1	0	0	1	0	0	1	0	0	0	1	0	2	2	2	2	1
267	2	70	2	2	0	1	0	0	1	0	0	1	0	0	1	0	0	1	0	0	0	1	0	0	1	0	0	0	1	0	1	0	999	999	999	0	1	999	1	0	0	0	1	0	2	2	1	3	1
268	2	33	1	7	1	999	999	999	1	0	0	1	0	0	1	0	0	1	0	0	1	0	0	1	0	0	1	0	0	1	0	0	1	0	0	1	0	0	1	0	0	999	999	999	2	999	1	3	2
269	1	65	2	4	1	1	0	0	0	1	0	1	0	0	1	0	0	1	0	0	1	0	0	1	0	0	1	0	0	0	1	0	1	0	0	1	0	0	1	0	0	999	999	999	2	999	1	3	1
270	1	67	3	6	999	999	999	999	0	1	0	999	999	999	999	999	999	999	999	999	0	1	0	0	1	0	999	999	999	999	999	999	999	999	999	999	999	999	999	999	999	999	999	999	2	2	2	3	1
271	2	16	1	2	0	1	0	0	1	0	0	1	0	0	1	0	0	1	0	0	0	0	1	1	0	0	1	0	0	0	1	0	1	0	0	1	0	0	1	0	0	1	0	0	2	2	1	3	3
272	2	34	4	5	1	1	0	0	1	0	0	1	0	0	1	0	0	1	0	0	0	0	1	1	0	0	1	0	0	0	0	1	1	0	0	0	0	1	1	0	0	1	0	0	2	2	2	3	1
273	1	66	2	6	0	1	0	0	0	1	0	1	0	0	1	0	0	0	1	0	0	0	1	1	0	0	1	0	0	0	1	0	0	1	999	0	0	1	1	0	0	1	0	0	2	1	1	999	2
274	2	29	1	6	0	1	0	0	1	0	0	1	0	0	1	0	0	1	0	0	0	0	1	1	0	0	1	0	0	0	0	1	1	0	0	1	1	999	1	0	0	1	0	0	2	0	0	3	4
275	2	60	1	2	0	999	999	999	0	1	0	999	999	999	999	999	999	999	999	999	999	999	999	999	999	999	999	999	999	0	1	0	0	1	0	999	999	999	999	999	999	999	999	999	2	2	2	999	2
276	2	999	2	4	0	999	999	999	0	1	0	999	999	999	999	999	999	999	999	999	999	999	999	0	1	0	999	999	999	999	999	999	999	999	999	999	999	999	999	999	999	999	999	999	2	2	2	4	3
277	2	73	5	4	0	999	999	999	0	1	0	999	999	999	999	999	999	999	999	999	999	999	999	999	999	999	999	999	999	999	999	999	999	999	999	999	999	999	999	999	999	999	999	999	2	999	1	2	1
278	2	999	2	4	0	0	1	0	0	1	0	999	999	999	999	999	999	999	999	999	999	999	999	999	999	999	999	999	999	999	999	999	999	999	999	999	999	999	999	999	999	999	999	999	2	999	0	3	999
279	2	72	2	6	0	1	0	0	0	0	1	0	0	1	1	0	0	1	0	0	0	1	0	0	1	0	1	0	0	0	0	1	1	0	0	1	0	0	1	0	0	1	0	0	2	999	2	2	0
280	2	65	2	1	0	1	0	0	0	0	1	1	0	0	1	0	0	1	0	0	0	0	1	0	0	1	1	0	0	0	1	0	1	0	0	1	0	0	1	0	0	1	0	0	2	2	2	3	999
281	2	57	2	4	0	999	999	999	999	999	999	999	999	999	999	999	999	999	999	999	0	1	0	999	999	999	999	999	999	999	999	999	999	999	999	0	1	0	999	999	999	999	999	999	2	999	2	3	2
282	2	48	2	4	1	999	999	999	999	999	999	999	999	999	999	999	999	999	999	999	999	999	999	0	1	0	999	999	999	999	999	999	999	999	999	999	999	999	999	999	999	999	999	999	2	2	2	3	2
283	2	29	1	3	1	999	999	999	999	999	999	999	999	999	999	999	999	999	999	999	999	999	999	999	999	999	999	999	999	999	999	999	999	999	999	999	999	999	999	999	999	999	999	999	2	0	0	2	0
284	2	25	1	4	0	1	0	0	1	0	0	1	0	0	1	0	0	1	0	0	1	0	0	1	0	0	1	0	0	1	0	0	1	0	0	1	0	0	1	0	0	1	0	0	3	1	3	3	2
285	1	19	1	2	0	1	0	0	1	0	0	1	0	0	1	0	0	1	0	0	1	0	0	1	0	0	1	0	0	1	0	0	1	0	0	1	0	0	1	0	0	1	0	0	3	1	1	3	3
286	1	22	1	4	1	1	0	0	1	0	0	1	0	0	1	0	0	1	0	0	1	0	0	1	0	0	1	0	0	1	0	0	1	0	0	1	0	0	1	0	0	1	0	0	3	2	3	3	3
287	2	28	1	6	1	1	0	0	1	0	0	0	1	0	0	0	1	1	0	0	1	0	0	1	0	0	1	0	0	1	0	0	1	0	0	1	0	0	1	0	0	1	0	0	3	3	3	3	999
288	2	63	2	2	1	1	0	0	1	0	0	1	0	0	1	0	0	1	0	0	0	1	0	1	0	0	0	0	1	1	0	0	1	0	0	1	0	0	1	0	0	1	0	0	3	3	2	3	1
289	1	50	1	6	1	1	0	0	1	0	0	1	0	0	1	0	0	1	0	0	1	0	0	1	0	0	0	0	1	0	0	1	1	0	0	1	0	0	1	0	0	1	0	0	3	4	3	4	4
290	1	20	1	4	0	1	0	0	1	0	0	1	0	0	1	0	0	1	0	0	1	0	0	1	0	0	1	0	0	0	1	0	1	0	0	1	0	0	1	0	0	1	0	0	3	1	1	2	3
291	2	57	4	4	0	1	0	0	1	0	0	1	0	0	1	0	0	0	1	0	1	0	0	0	1	0	1	0	0	0	1	0	1	0	0	1	0	0	1	0	0	1	0	0	3	3	3	4	4
292	2	25	1	6	1	1	0	0	1	0	0	1	0	0	1	0	0	1	0	0	1	0	0	1	0	0	1	0	0	0	1	0	0	1	0	1	0	0	1	0	0	1	0	0	3	3	2	3	999
293	2	63	2	4	0	1	0	0	1	0	0	1	0	0	1	0	0	1	0	0	1	0	0	1	0	0	1	0	0	0	0	1	999	999	999	1	0	0	1	0	0	1	0	0	3	3	2	4	2
294	1	999	2	2	0	0	1	0	1	0	0	1	0	0	1	1	0	1	1	0	0	1	0	1	0	0	1	0	0	1	0	0	0	0	1	0	1	0	1	0	0	1	0	0	3	0	1	4	2
295	2	66	2	2	0	1	0	0	1	0	0	1	0	0	1	0	0	1	0	0	0	1	0	0	0	1	1	0	0	1	0	0	1	0	0	1	0	0	0	0	1	1	0	0	3	999	2	3	1
296	2	26	1	4	1	1	0	0	1	0	0	1	0	0	1	0	0	1	0	0	1	0	0	1	0	0	1	0	0	0	0	1	1	0	0	0	1	0	999	999	999	1	0	0	3	3	2	3	999
297	1	42	1	3	0	1	0	0	1	0	0	1	0	0	1	0	0	1	0	0	1	0	0	1	0	0	1	0	0	1	0	0	1	0	0	0	0	1	1	0	0	0	1	0	3	2	2	2	3
298	1	68	1	4	0	1	0	0	0	1	0	1	0	0	1	0	0	1	0	0	0	1	0	1	0	0	1	0	0	0	1	0	0	0	1	0	1	0	999	999	999	0	1	0	3	0	2	4	3
299	2	31	1	2	0	1	0	0	1	0	0	1	0	0	1	0	0	1	0	0	0	0	1	0	0	1	1	0	0	0	0	1	1	0	0	1	0	0	1	0	0	1	0	0	3	3	3	4	999
300	1	68	2	6	0	1	0	0	0	1	0	1	0	0	1	0	0	1	0	0	0	0	1	1	0	0	1	0	0	0	1	0	1	0	0	1	0	0	0	1	0	1	0	0	3	3	2	999	999
301	2	46	5	4	1	1	0	0	1	0	0	1	0	0	1	0	0	999	999	999	999	999	999	999	999	999	1	0	0	1	0	0	1	0	0	999	999	999	999	999	999	1	0	0	3	2	3	4	2
302	1	52	3	4	1	999	999	999	0	1	0	999	999	999	999	999	999	999	999	999	999	999	999	999	999	999	999	999	999	999	999	999	999	999	999	999	999	999	999	999	999	999	999	999	3	2	2	3	2
303	1	56	2	4	1	1	0	0	1	0	0	1	0	0	1	0	0	1	0	0	0	1	0	1	0	0	1	0	0	1	0	0	999	999	999	1	0	0	999	999	999	1	0	0	4	4	4	999	999
304	1	66	2	6	0	1	0	0	0	1	999	1	0	0	1	0	0	1	0	0	1	0	0	1	0	0	0	0	1	1	0	0	0	1	0	1	0	0	1	0	0	1	0	0	0	1	0	3	1
305	1	55	2	4	1	1	0	0	0	1	999	1	0	0	1	0	0	0	0	1	0	0	1	1	0	0	1	0	0	1	0	0	1	0	0	1	0	0	1	0	0	1	0	0	0	0	0	1	0
306	1	63	2	4	0	1	0	0	0	1	999	1	0	0	1	0	0	1	0	0	0	0	1	1	0	0	1	0	0	1	0	0	0	0	1	1	0	0	1	0	0	1	0	0	0	1	0	2	0
307	1	66	2	4	0	1	0	0	0	1	999	1	0	0	1	0	0	1	0	0	0	0	1	1	0	0	1	0	0	1	0	0	0	0	1	0	0	1	1	0	0	1	0	0	0	1	0	1	0
308	2	63	2	4	0	1	0	0	1	0	0	1	0	0	1	0	0	1	0	0	0	1	999	0	1	0	1	0	0	1	0	0	1	0	0	1	0	0	1	0	0	1	0	0	0	1	0	1	0
309	1	61	2	4	1	0	1	0	1	0	0	1	0	0	1	0	0	1	0	0	1	0	0	1	0	0	1	0	0	1	0	0	1	0	0	1	0	0	1	0	0	1	0	0	0	0	0	1	0
310	1	53	1	4	0	1	0	0	1	0	0	1	0	0	1	0	0	1	0	0	1	0	0	1	0	0	1	0	0	1	0	0	1	0	0	1	0	0	1	0	0	1	0	0	0	0	0	1	1
311	1	47	2	2	0	1	0	0	1	0	0	1	0	0	1	0	0	1	0	0	1	0	0	1	0	0	1	0	0	1	0	0	1	0	0	1	0	0	1	0	0	1	0	0	0	0	0	1	0
312	1	65	2	4	0	1	0	0	1	0	0	1	0	0	1	0	0	1	0	0	1	0	0	1	0	0	1	0	0	1	0	0	1	0	0	1	0	0	1	0	0	1	0	0	0	0	0	0	0
313	1	58	1	2	1	1	0	0	1	0	0	1	0	0	1	0	0	1	0	0	1	0	0	1	0	0	1	0	0	1	0	0	1	0	0	1	0	0	1	0	0	1	0	0	0	0	0	1	0
314	1	999	2	3	0	1	0	0	1	0	0	1	0	0	1	0	0	1	0	0	1	0	0	1	0	0	1	0	0	1	0	0	1	0	0	1	0	0	1	0	0	1	0	0	0	0	0	0	0
315	1	27	1	6	0	1	0	0	1	0	0	1	0	0	1	0	0	1	0	0	1	0	0	1	0	0	1	0	0	1	0	0	1	0	0	1	0	0	1	0	0	1	0	0	0	0	0	2	1
316	1	46	1	4	1	1	0	0	1	0	0	1	0	0	1	0	0	1	0	0	1	0	0	1	0	0	1	0	0	1	0	0	1	0	0	1	0	0	1	0	0	1	0	0	0	0	0	0	0
317	2	25	1	5	0	1	0	0	1	0	0	1	0	0	1	0	0	1	0	0	1	0	0	1	0	0	1	0	0	1	0	0	1	0	0	1	0	0	1	0	0	1	0	0	0	0	0	1	1
318	2	62	2	4	0	1	0	0	1	0	0	1	0	0	1	0	0	1	0	0	1	0	0	1	0	0	1	0	0	1	0	0	1	0	0	1	0	0	1	0	0	1	0	0	0	0	0	2	0
319	2	34	2	4	1	1	0	0	1	0	0	1	0	0	1	0	0	1	0	0	1	0	0	1	0	0	1	0	0	1	0	0	1	0	0	1	0	0	1	0	0	1	0	0	0	0	0	0	2
320	2	64	5	6	1	1	0	0	1	0	0	1	0	0	1	0	0	1	0	0	1	0	0	1	0	0	1	0	0	1	0	0	1	0	0	1	0	0	1	0	0	1	0	0	0	1	0	2	2
321	2	22	1	4	0	1	0	0	1	0	0	1	0	0	1	0	0	1	0	0	1	0	0	1	0	0	1	0	0	1	0	0	1	0	0	1	0	0	1	0	0	1	0	0	0	0	0	0	0
322	1	41	2	4	1	1	0	0	1	0	0	1	0	0	1	0	0	1	0	0	1	0	0	1	0	0	1	0	0	1	0	0	1	0	0	1	0	0	1	0	0	1	0	0	0	0	0	1	3
323	2	37	2	4	1	1	0	0	1	0	0	1	0	0	1	0	0	1	0	0	1	0	0	1	0	0	1	0	0	1	0	0	1	0	0	1	0	0	1	0	0	1	0	0	0	0	0	1	0
324	2	46	4	4	1	1	0	0	1	0	0	1	0	0	1	0	0	1	0	0	1	0	0	1	0	0	1	0	0	1	0	0	1	0	0	1	0	0	1	0	0	1	0	0	0	0	0	2	2
325	2	26	1	4	1	1	0	0	1	0	0	1	0	0	1	0	0	1	0	0	1	0	0	1	0	0	1	0	0	1	0	0	1	0	0	1	0	0	1	0	0	1	0	0	0	0	0	1	0
326	2	32	1	5	1	1	0	0	1	0	0	1	0	0	1	0	0	1	0	0	1	0	0	1	0	0	1	0	0	1	0	0	1	0	0	1	0	0	1	0	0	1	0	0	0	1	0	1	0
327	1	35	1	4	1	1	0	0	1	0	0	1	0	0	1	0	0	1	0	0	1	0	0	1	0	0	1	0	0	1	0	0	1	0	0	1	0	0	1	0	0	1	0	0	0	0	0	1	1
328	2	28	1	4	1	1	0	0	1	0	0	1	0	0	1	0	0	1	0	0	1	0	0	1	0	0	1	0	0	1	0	0	1	0	0	1	0	0	1	0	0	1	0	0	0	0	0	2	1
329	1	33	1	6	1	1	0	0	1	0	0	1	0	0	1	0	0	1	0	0	1	0	0	1	0	0	1	0	0	1	0	0	1	0	0	1	0	0	1	0	0	1	0	0	0	0	0	1	0
330	1	43	1	4	1	1	0	0	1	0	0	1	0	0	1	0	0	1	0	0	1	0	0	1	0	0	1	0	0	1	0	0	1	0	0	1	0	0	1	0	0	1	0	0	0	2	0	3	2
331	1	19	1	4	0	1	0	0	1	0	0	1	0	0	1	0	0	1	0	0	1	0	0	1	0	0	1	0	0	1	0	0	1	0	0	1	0	0	1	0	0	1	0	0	0	0	0	0	0
332	2	40	1	6	1	1	0	0	1	0	0	1	0	0	1	0	0	1	0	0	1	0	0	1	0	0	1	0	0	1	0	0	1	0	0	1	0	0	1	0	0	1	0	0	0	0	0	1	1
333	1	19	1	2	0	1	0	0	1	0	0	1	0	0	1	0	0	1	0	0	1	0	0	1	0	0	1	0	0	1	0	0	1	0	0	1	0	0	1	0	0	1	0	0	0	0	0	3	3
334	1	43	2	4	1	1	0	0	1	0	0	1	0	0	1	0	0	1	0	0	1	0	0	1	0	0	1	0	0	1	0	0	1	0	0	1	0	0	1	0	0	1	0	0	0	0	0	1	1
335	1	23	1	4	1	1	0	0	1	0	0	1	0	0	1	0	0	1	0	0	1	0	0	1	0	0	1	0	0	1	0	0	1	0	0	1	0	0	1	0	0	1	0	0	0	0	0	1	1
336	1	57	2	4	1	1	0	0	1	0	0	1	0	0	1	0	0	1	0	0	1	0	0	1	0	0	1	0	0	1	0	0	1	0	0	1	0	0	1	0	0	1	0	0	0	0	0	1	0
337	2	21	1	4	0	1	0	0	1	0	0	1	0	0	1	0	0	1	0	0	1	0	0	1	0	0	1	0	0	1	0	0	1	0	0	1	0	0	1	0	0	1	0	0	0	1	0	2	0
338	1	44	2	4	1	1	0	0	1	0	0	1	0	0	1	0	0	1	0	0	1	0	0	1	0	0	1	0	0	1	0	0	1	0	0	1	0	0	1	0	0	1	0	0	0	0	0	1	1
339	1	40	1	7	1	1	0	0	1	0	0	1	0	0	1	0	0	1	0	0	1	0	0	1	0	0	1	0	0	1	0	0	1	0	0	1	0	0	1	0	0	1	0	0	0	0	0	1	0
340	1	54	2	4	1	1	0	0	1	0	0	1	0	0	1	0	0	1	0	0	1	0	0	1	0	0	1	0	0	1	0	0	1	0	0	1	0	0	1	0	0	1	0	0	0	0	0	1	1
341	1	34	2	5	1	1	0	0	1	0	0	1	0	0	1	0	0	1	0	0	1	0	0	1	0	0	1	0	0	1	0	0	1	0	0	1	0	0	1	0	0	1	0	0	0	0	0	1	1
342	2	22	1	4	1	1	0	0	1	0	0	1	0	0	1	0	0	1	0	0	1	0	0	1	0	0	1	0	0	1	0	0	1	0	0	1	0	0	1	0	0	1	0	0	0	0	0	1	0
343	1	67	2	4	0	1	0	0	1	0	0	1	0	0	1	0	0	1	0	0	1	0	0	1	0	0	1	0	0	1	0	0	1	0	0	1	0	0	1	0	0	1	0	0	0	0	0	0	0
344	2	56	2	4	0	1	0	0	1	0	0	1	0	0	1	0	0	1	0	0	1	0	0	1	0	0	1	0	0	1	0	0	1	0	0	1	0	0	1	0	0	1	0	0	0	0	0	1	0
345	2	19	1	4	0	1	0	0	1	0	0	1	0	0	1	0	0	1	0	0	1	0	0	1	0	0	1	0	0	1	0	0	1	0	0	1	0	0	1	0	0	1	0	0	0	0	0	2	2
346	2	28	1	4	1	1	0	0	1	0	0	1	0	0	1	0	0	1	0	0	1	0	0	1	0	0	1	0	0	1	0	0	1	0	0	1	0	0	1	0	0	1	0	0	0	0	0	1	2
347	1	33	1	5	1	1	0	0	1	0	0	1	0	0	1	0	0	1	0	0	1	0	0	1	0	0	1	0	0	1	0	0	1	0	0	1	0	0	1	0	0	1	0	0	0	0	0	2	1
348	2	29	1	6	1	1	0	0	1	0	0	1	0	0	1	0	0	1	0	0	1	0	0	1	0	0	1	0	0	1	0	0	1	0	0	1	0	0	1	0	0	1	0	0	0	0	0	1	0
349	2	44	2	6	1	1	0	0	1	0	0	1	0	0	1	0	0	1	0	0	1	0	0	1	0	0	1	0	0	1	0	0	1	0	0	1	0	0	1	0	0	1	0	0	0	0	0	0	1
350	1	26	1	5	0	1	0	0	1	0	0	1	0	0	1	0	0	1	0	0	1	0	0	1	0	0	1	0	0	1	0	0	1	0	0	1	0	0	1	0	0	1	0	0	0	0	0	2	1
351	1	45	2	4	1	1	0	0	1	0	0	1	0	0	1	0	0	1	0	0	1	0	0	1	0	0	1	0	0	1	0	0	1	0	0	1	0	0	1	0	0	1	0	0	0	0	0	2	1
352	2	53	2	4	0	1	0	0	1	0	0	1	0	0	1	0	0	1	0	0	1	0	0	1	0	0	1	0	0	1	0	0	1	0	0	1	0	0	1	0	0	1	0	0	0	0	0	0	0
353	1	38	2	7	1	1	0	0	1	0	0	1	0	0	1	0	0	1	0	0	1	0	0	1	0	0	1	0	0	1	0	0	1	0	0	1	0	0	1	0	0	1	0	0	0	0	0	3	1
354	1	69	2	1	1	1	0	0	1	0	0	1	0	0	1	0	0	1	0	0	1	0	0	1	0	0	0	0	1	1	0	0	1	0	0	1	0	0	1	0	0	1	0	0	0	0	0	1	0
355	2	22	1	4	0	1	0	0	1	0	0	1	0	0	1	0	0	1	0	0	1	0	0	1	0	0	1	0	0	1	0	0	1	0	0	1	0	0	1	0	0	1	0	0	0	1	0	2	1
356	1	71	2	4	0	1	0	0	1	0	0	1	0	0	1	0	0	1	0	0	1	0	0	1	0	0	1	0	0	1	0	0	1	0	0	1	0	0	1	0	0	1	0	0	0	0	0	1	0
357	1	53	2	4	1	1	0	0	1	0	0	1	0	0	1	0	0	1	0	0	1	0	0	1	0	0	1	0	0	1	0	0	1	0	0	1	0	0	1	0	0	1	0	0	0	0	0	2	1
358	2	31	2	6	0	1	0	0	1	0	0	1	0	0	1	0	0	1	0	0	1	0	0	1	0	0	1	0	0	1	0	0	1	0	0	1	0	0	1	0	0	1	0	0	0	0	0	1	2
359	2	45	2	4	1	1	0	0	1	0	0	1	0	0	1	0	0	1	0	0	1	0	0	1	0	0	1	0	0	1	0	0	1	0	0	1	0	0	1	0	0	1	0	0	0	2	0	1	1
360	1	32	1	6	1	1	0	0	1	0	0	1	0	0	1	0	0	1	0	0	1	0	0	1	0	0	1	0	0	1	0	0	1	0	0	1	0	0	1	0	0	1	0	0	0	0	0	1	0
361	1	24	1	4	1	1	0	0	1	0	0	1	0	0	1	0	0	1	0	0	1	0	0	1	0	0	1	0	0	1	0	0	1	0	0	1	0	0	1	0	0	1	0	0	0	0	0	2	1
362	1	18	1	2	0	1	0	0	1	0	0	1	0	0	1	0	0	1	0	0	1	0	0	1	0	0	1	0	0	1	0	0	1	0	0	1	0	0	1	0	0	1	0	0	0	0	0	1	0
363	1	24	1	5	1	1	0	0	1	0	0	1	0	0	1	0	0	1	0	0	1	0	0	1	0	0	1	0	0	1	0	0	1	0	0	1	0	0	1	0	0	1	0	0	0	0	0	2	3
364	2	29	1	4	1	1	0	0	1	0	0	1	0	0	1	0	0	1	0	0	1	0	0	1	0	0	1	0	0	1	0	0	1	0	0	1	0	0	1	0	0	1	0	0	0	2	0	2	1
365	1	24	1	5	0	1	0	0	1	0	0	1	0	0	1	0	0	1	0	0	1	0	0	1	0	0	1	0	0	1	0	0	1	0	0	1	0	0	1	0	0	1	0	0	0	0	0	1	2
366	2	33	1	2	1	1	0	0	1	0	0	1	0	0	1	0	0	1	0	0	1	0	0	1	0	0	1	0	0	1	0	0	1	0	0	1	0	0	1	0	0	1	0	0	0	0	0	2	0
367	2	33	1	5	1	1	0	0	1	0	0	1	0	0	1	0	0	1	0	0	1	0	0	1	0	0	1	0	0	1	0	0	1	0	0	1	0	0	1	0	0	1	0	0	0	1	0	1	0
368	2	32	2	6	1	1	0	0	1	0	0	1	0	0	1	0	0	1	0	0	1	0	0	1	0	0	1	0	0	1	0	0	1	0	0	1	0	0	1	0	0	1	0	0	0	0	0	0	0
369	2	55	2	3	1	1	0	0	1	0	0	1	0	0	1	0	0	1	0	0	1	0	0	1	0	0	1	0	0	1	0	0	1	0	0	1	0	0	1	0	0	1	0	0	0	0	0	1	3
370	2	47	1	6	1	1	0	0	1	0	0	1	0	0	1	0	0	1	0	0	1	0	0	1	0	0	1	0	0	1	0	0	1	0	0	1	0	0	1	0	0	1	0	0	0	0	0	2	0
371	1	29	1	4	1	1	0	0	1	0	0	1	0	0	1	0	0	1	0	0	1	0	0	1	0	0	1	0	0	1	0	0	1	0	0	1	0	0	1	0	0	1	0	0	0	0	0	1	0
372	2	32	999	4	1	1	0	0	1	0	0	1	0	0	1	0	0	1	0	0	1	0	0	1	0	0	1	0	0	1	0	0	1	0	0	1	0	0	1	0	0	1	0	0	0	1	0	2	1
373	2	28	1	6	1	1	0	0	1	0	0	1	0	0	1	0	0	1	0	0	1	0	0	1	0	0	1	0	0	1	0	0	1	0	0	1	0	0	1	0	0	1	0	0	0	0	0	3	1
374	1	25	1	4	0	1	0	0	1	0	0	1	0	0	1	0	0	1	0	0	1	0	0	1	0	0	1	0	0	1	0	0	1	0	0	1	0	0	1	0	0	1	0	0	0	0	0	0	1
375	2	38	2	6	1	1	0	0	1	0	0	1	0	0	1	0	0	1	0	0	1	0	0	1	0	0	1	0	0	1	0	0	1	0	0	1	0	0	1	0	0	1	0	0	0	0	0	4	1
376	2	32	2	3	1	1	0	0	1	0	0	1	0	0	1	0	0	1	0	0	1	0	0	1	0	0	1	0	0	1	0	0	1	0	0	1	0	0	1	0	0	1	0	0	0	0	0	2	1
377	2	66	4	4	0	1	0	0	1	0	0	1	0	0	1	0	0	1	0	0	1	0	0	1	0	0	0	0	1	1	0	0	1	0	0	1	0	0	1	0	0	1	0	0	0	0	0	1	0
378	1	22	1	4	0	1	0	0	1	0	0	1	0	0	1	0	0	1	0	0	1	0	0	1	0	0	1	0	0	1	0	0	1	0	0	1	0	0	1	0	0	1	0	0	0	0	0	1	0
379	1	43	1	4	1	1	0	0	1	0	0	1	0	0	1	0	0	1	0	0	1	0	0	1	0	0	1	0	0	1	0	0	1	0	0	1	0	0	1	0	0	1	0	0	0	0	0	2	1
380	1	36	1	5	1	1	0	0	1	0	0	1	0	0	1	0	0	1	0	0	1	0	0	1	0	0	1	0	0	1	0	0	1	0	0	1	0	0	1	0	0	1	0	0	0	0	0	1	4
381	1	40	2	6	1	1	0	0	1	0	0	1	0	0	1	0	0	1	0	0	1	0	0	1	0	0	1	0	0	1	0	0	1	0	0	1	0	0	1	0	0	1	0	0	0	0	0	1	3
382	2	35	2	7	1	1	0	0	1	0	0	1	0	0	1	0	0	1	0	0	1	0	0	1	0	0	1	0	0	1	0	0	1	0	0	1	0	0	1	0	0	1	0	0	0	0	0	2	4
383	2	28	1	4	1	1	0	0	1	0	0	1	0	0	1	0	0	1	0	0	1	0	0	1	0	0	1	0	0	1	0	0	1	0	0	1	0	0	1	0	0	1	0	0	0	0	0	1	1
384	2	22	1	4	1	1	0	0	1	0	0	1	0	0	1	0	0	1	0	0	1	0	0	1	0	0	1	0	0	1	0	0	1	0	0	1	0	0	1	0	0	1	0	0	0	0	0	2	2
385	1	26	1	6	0	1	0	0	1	0	0	1	0	0	1	0	0	1	0	0	1	0	0	1	0	0	1	0	0	1	0	0	1	0	0	1	0	0	1	0	0	1	0	0	0	0	0	1	1
386	2	39	1	7	0	1	0	0	1	0	0	1	0	0	1	0	0	1	0	0	1	0	0	1	0	0	1	0	0	1	0	0	1	0	0	1	0	0	1	0	0	1	0	0	0	2	0	3	1
387	2	28	2	4	1	1	0	0	1	0	0	1	0	0	1	0	0	1	0	0	1	0	0	1	0	0	1	0	0	1	0	0	1	0	0	1	0	0	1	0	0	1	0	0	0	0	0	2	2
388	2	55	2	2	0	1	0	0	1	0	0	1	0	0	1	0	0	1	0	0	1	0	0	1	0	0	1	0	0	1	0	0	1	0	0	1	0	0	1	0	0	1	0	0	0	0	0	1	0
389	1	28	1	4	1	1	0	0	1	0	0	1	0	0	1	0	0	1	0	0	1	0	0	1	0	0	1	0	0	1	0	0	1	0	0	1	0	0	1	0	0	1	0	0	0	0	0	2	3
390	2	53	3	4	1	1	0	0	1	0	0	1	0	0	1	0	0	1	0	0	1	0	0	1	0	0	1	0	0	1	0	0	1	0	0	1	0	0	1	0	0	1	0	0	0	0	0	0	0
391	1	22	1	4	0	1	0	0	1	0	0	1	0	0	1	0	0	1	0	0	1	0	0	1	0	0	1	0	0	1	0	0	1	0	0	1	0	0	1	0	0	1	0	0	0	0	0	1	0
392	1	54	5	1	0	1	0	0	1	0	0	1	0	0	1	0	0	1	0	0	1	0	0	1	0	0	1	0	0	1	0	0	1	0	0	1	0	0	1	0	0	1	0	0	0	1	0	1	0
393	1	27	1	4	1	1	0	0	1	0	0	1	0	0	1	0	0	1	0	0	1	0	0	1	0	0	1	0	0	1	0	0	1	0	0	1	0	0	1	0	0	1	0	0	0	0	0	2	0
394	1	43	2	4	1	1	0	0	1	0	0	1	0	0	1	0	0	1	0	0	1	0	0	1	0	0	1	0	0	1	0	0	1	0	0	1	0	0	1	0	0	1	0	0	0	2	0	2	2
395	2	45	3	4	1	1	0	0	1	0	0	1	0	0	1	0	0	1	0	0	1	0	0	1	0	0	1	0	0	1	0	0	1	0	0	1	0	0	1	0	0	1	0	0	0	1	0	1	0
396	1	35	1	4	0	1	0	0	1	0	0	1	0	0	1	0	0	1	0	0	1	0	0	1	0	0	1	0	0	1	0	0	1	0	0	1	0	0	1	0	0	1	0	0	0	0	0	0	0
397	1	24	1	5	0	1	0	0	1	0	0	1	0	0	1	0	0	1	0	0	1	0	0	1	0	0	1	0	0	1	0	0	1	0	0	1	0	0	1	0	0	1	0	0	0	0	0	0	0
398	1	57	2	2	0	1	0	0	1	0	0	1	0	0	1	0	0	1	0	0	1	0	0	1	0	0	1	0	0	1	0	0	1	0	0	1	0	0	1	0	0	1	0	0	0	0	0	1	0
399	2	31	1	6	1	1	0	0	1	0	0	1	0	0	1	0	0	1	0	0	1	0	0	1	0	0	1	0	0	1	0	0	1	0	0	1	0	0	1	0	0	1	0	0	0	0	0	1	4
400	2	48	4	6	1	1	0	0	1	0	0	1	0	0	1	0	0	1	0	0	1	0	0	1	0	0	1	0	0	1	0	0	1	0	0	1	0	0	1	0	0	1	0	0	0	1	0	3	2
401	2	46	1	4	1	1	0	0	1	0	0	1	0	0	1	0	0	1	0	0	1	0	0	1	0	0	1	0	0	1	0	0	1	0	0	1	0	0	1	0	0	1	0	0	0	0	0	1	0
402	1	19	1	4	0	1	0	0	1	0	0	1	0	0	1	0	0	1	0	0	1	0	0	1	0	0	1	0	0	1	0	0	1	0	0	1	0	0	1	0	0	1	0	0	0	0	0	0	0
403	2	52	1	3	1	1	0	0	1	0	0	1	0	0	1	0	0	1	0	0	1	0	0	1	0	0	1	0	0	1	0	0	1	0	0	1	0	0	1	0	0	1	0	0	0	0	0	1	0
404	1	52	2	4	1	1	0	0	1	0	0	1	0	0	1	0	0	1	0	0	1	0	0	1	0	0	1	0	0	1	0	0	1	0	0	1	0	0	1	0	0	1	0	0	0	0	0	1	2
405	1	48	2	6	1	1	0	0	1	0	0	1	0	0	1	0	0	1	0	0	1	0	0	1	0	0	1	0	0	1	0	0	1	0	0	1	0	0	1	0	0	1	0	0	0	0	0	0	1
406	1	21	1	4	0	1	0	0	1	0	0	1	0	0	1	0	0	1	0	0	1	0	0	1	0	0	1	0	0	1	0	0	1	0	0	1	0	0	1	0	0	1	0	0	0	0	0	2	2
407	2	19	1	4	0	1	0	0	1	0	0	1	0	0	1	0	0	1	0	0	1	0	0	1	0	0	1	0	0	1	0	0	1	0	0	1	0	0	1	0	0	1	0	0	0	0	0	2	2
408	1	29	1	6	0	1	0	0	1	0	0	1	0	0	1	0	0	1	0	0	1	0	0	1	0	0	1	0	0	1	0	0	1	0	0	1	0	0	1	0	0	1	0	0	0	0	0	0	0
409	1	47	1	6	1	1	0	0	1	0	0	1	0	0	1	0	0	1	0	0	1	0	0	1	0	0	1	0	0	1	0	0	1	0	0	1	0	0	1	0	0	1	0	0	0	0	0	1	2
410	2	33	2	5	0	1	0	0	1	0	0	1	0	0	1	0	0	1	0	0	1	0	0	1	0	0	1	0	0	1	0	0	1	0	0	1	0	0	1	0	0	1	0	0	0	0	0	1	1
411	2	57	2	4	1	1	0	0	1	0	0	1	0	0	1	0	0	1	0	0	1	0	0	1	0	0	1	0	0	1	0	0	1	0	0	1	0	0	1	0	0	1	0	0	0	1	0	2	0
412	1	52	2	4	1	1	0	0	1	0	0	1	0	0	1	0	0	1	0	0	1	0	0	1	0	0	1	0	0	1	0	0	1	0	0	1	0	0	1	0	0	1	0	0	0	0	0	2	0
413	2	28	2	5	0	1	0	0	1	0	0	1	0	0	1	0	0	1	0	0	1	0	0	1	0	0	1	0	0	1	0	0	1	0	0	1	0	0	1	0	0	1	0	0	0	0	0	1	1
414	2	44	2	4	1	1	0	0	1	0	0	1	0	0	1	0	0	1	0	0	1	0	0	1	0	0	1	0	0	1	0	0	1	0	0	1	0	0	1	0	0	1	0	0	0	0	0	2	0
415	1	46	1	4	1	1	0	0	1	0	0	1	0	0	1	0	0	1	0	0	1	0	0	1	0	0	1	0	0	1	0	0	1	0	0	1	0	0	1	0	0	1	0	0	0	1	0	3	1
416	2	46	1	3	1	1	0	0	1	0	0	1	0	0	1	0	0	1	0	0	1	0	0	1	0	0	1	0	0	1	0	0	1	0	0	1	0	0	1	0	0	1	0	0	0	0	0	0	0
417	2	35	2	7	1	1	0	0	1	0	0	1	0	0	1	0	0	1	0	0	1	0	0	1	0	0	1	0	0	1	0	0	1	0	0	1	0	0	1	0	0	1	0	0	0	0	0	0	1
418	2	35	2	7	1	1	0	0	1	0	0	1	0	0	1	0	0	1	0	0	1	0	0	1	0	0	1	0	0	1	0	0	1	0	0	1	0	0	1	0	0	1	0	0	0	2	0	3	1
419	2	27	2	4	1	1	0	0	1	0	0	1	0	0	1	0	0	1	0	0	1	0	0	1	0	0	1	0	0	1	0	0	1	0	0	1	0	0	1	0	0	1	0	0	0	0	0	2	2
420	2	35	4	4	1	1	0	0	1	0	0	1	0	0	1	0	0	1	0	0	1	0	0	1	0	0	1	0	0	1	0	0	1	0	0	1	0	0	1	0	0	1	0	0	0	1	0	2	1
421	1	52	2	3	1	1	0	0	1	0	0	1	0	0	1	0	0	1	0	0	1	0	0	1	0	0	1	0	0	1	0	0	1	0	0	1	0	0	1	0	0	1	0	0	0	0	0	2	2
422	2	24	1	999	1	1	0	0	1	0	0	1	0	0	1	0	0	1	0	0	1	0	0	1	0	0	1	0	0	1	0	0	1	0	0	1	0	0	1	0	0	1	0	0	0	0	0	0	1
423	1	73	2	2	0	1	0	0	1	0	0	1	0	0	1	0	0	1	0	0	1	0	0	1	0	0	1	0	0	1	0	0	1	0	0	1	0	0	1	0	0	1	0	0	0	0	0	1	1
424	1	36	1	4	1	1	0	0	1	0	0	1	0	0	1	0	0	1	0	0	1	0	0	1	0	0	1	0	0	1	0	0	1	0	0	1	0	0	1	0	0	1	0	0	0	0	0	3	0
425	1	50	2	2	1	1	0	0	1	0	0	1	0	0	1	0	0	1	0	0	1	0	0	1	0	0	1	0	0	1	0	0	1	0	0	1	0	0	1	0	0	1	0	0	0	0	0	2	1
426	1	59	2	4	1	1	0	0	1	0	0	1	0	0	1	0	0	1	0	0	1	0	0	1	0	0	1	0	0	1	0	0	1	0	0	1	0	0	1	0	0	1	0	0	0	0	0	1	2
427	1	43	1	6	1	1	0	0	1	0	0	1	0	0	1	0	0	1	0	0	1	0	0	1	0	0	1	0	0	1	0	0	1	0	0	1	0	0	1	0	0	1	0	0	0	0	0	1	1
428	1	27	1	4	1	1	0	0	1	0	0	1	0	0	1	0	0	1	0	0	1	0	0	1	0	0	1	0	0	1	0	0	1	0	0	1	0	0	1	0	0	1	0	0	0	0	0	3	3
429	2	50	1	4	1	1	0	0	1	0	0	1	0	0	1	0	0	1	0	0	1	0	0	1	0	0	1	0	0	1	0	0	1	0	0	1	0	0	1	0	0	1	0	0	0	0	0	3	0
430	2	27	1	4	1	1	0	0	1	0	0	1	0	0	1	0	0	1	0	0	1	0	0	1	0	0	1	0	0	1	0	0	1	0	0	1	0	0	1	0	0	1	0	0	0	0	0	1	4
431	1	29	1	7	0	1	0	0	1	0	0	1	0	0	1	0	0	1	0	0	1	0	0	1	0	0	1	0	0	1	0	0	1	0	0	1	0	0	1	0	0	1	0	0	0	0	0	2	0
432	2	48	2	6	1	1	0	0	1	0	0	1	0	0	1	0	0	1	0	0	1	0	0	1	0	0	1	0	0	1	0	0	1	0	0	1	0	0	1	0	0	1	0	0	0	0	0	1	0
433	1	44	2	2	1	1	0	0	1	0	0	1	0	0	1	0	0	1	0	0	1	0	0	1	0	0	1	0	0	1	0	0	1	0	0	1	0	0	1	0	0	1	0	0	0	0	0	2	1
434	1	52	2	6	1	1	0	0	1	0	0	1	0	0	1	0	0	1	0	0	1	0	0	1	0	0	1	0	0	1	0	0	1	0	0	1	0	0	1	0	0	1	0	0	0	0	0	1	1
435	2	47	2	2	0	1	0	0	1	0	0	1	0	0	1	0	0	1	0	0	1	0	0	1	0	0	1	0	0	1	0	0	1	0	0	1	0	0	1	0	0	1	0	0	0	0	0	1	1
436	1	40	2	4	1	1	0	0	1	0	0	1	0	0	1	0	0	1	0	0	1	0	0	1	0	0	1	0	0	1	0	0	1	0	0	1	0	0	1	0	0	1	0	0	0	0	0	1	2
437	1	45	1	4	1	1	0	0	1	0	0	1	0	0	1	0	0	1	0	0	1	0	0	1	0	0	1	0	0	1	0	0	1	0	0	1	0	0	1	0	0	1	0	0	0	1	0	1	0
438	1	45	1	3	1	1	0	0	1	0	0	1	0	0	1	0	0	1	0	0	1	0	0	1	0	0	1	0	0	1	0	0	1	0	0	1	0	0	1	0	0	1	0	0	0	0	0	0	1
439	1	35	1	4	1	1	0	0	1	0	0	1	0	0	1	0	0	1	0	0	1	0	0	1	0	0	1	0	0	1	0	0	1	0	0	1	0	0	1	0	0	1	0	0	0	1	0	2	1
440	1	69	5	2	0	0	1	0	0	1	0	1	0	0	1	0	0	1	0	0	1	0	0	1	0	0	1	0	0	1	0	0	1	0	0	1	0	0	1	0	0	1	0	0	0	1	0	1	0
441	2	42	2	4	0	0	1	0	0	1	0	1	0	0	1	0	0	1	0	0	1	0	0	1	0	0	1	0	0	1	0	0	1	0	0	1	0	0	1	0	0	1	0	0	0	0	0	1	0
442	2	41	2	6	1	1	0	0	0	1	0	1	0	0	1	0	0	1	0	0	1	0	0	1	0	0	1	0	0	1	0	0	1	0	0	1	0	0	1	0	0	1	0	0	0	0	0	2	3
443	1	55	1	4	1	1	0	0	0	1	0	1	0	0	1	0	0	1	0	0	1	0	0	1	0	0	1	0	0	1	0	0	1	0	0	1	0	0	1	0	0	1	0	0	0	0	0	1	1
444	1	61	1	6	1	1	0	0	0	1	0	1	0	0	1	0	0	1	0	0	1	0	0	1	0	0	1	0	0	1	0	0	1	0	0	1	0	0	1	0	0	1	0	0	0	0	0	1	0
445	1	61	3	6	1	1	0	0	0	1	0	1	0	0	1	0	0	1	0	0	1	0	0	1	0	0	1	0	0	1	0	0	1	0	0	1	0	0	1	0	0	1	0	0	0	1	0	1	1
446	1	66	2	2	0	1	0	0	0	1	0	1	0	0	1	0	0	1	0	0	1	0	0	1	0	0	1	0	0	1	0	0	1	0	0	1	0	0	1	0	0	1	0	0	0	0	0	1	2
447	2	71	2	6	0	1	0	0	0	1	0	1	0	0	1	0	0	1	0	0	1	0	0	1	0	0	1	0	0	1	0	0	1	0	0	1	0	0	1	0	0	1	0	0	0	0	0	1	1
448	1	51	2	4	1	1	0	0	0	1	0	1	0	0	1	0	0	1	0	0	1	0	0	1	0	0	1	0	0	1	0	0	1	0	0	1	0	0	1	0	0	1	0	0	0	0	0	1	1
449	1	67	2	2	0	1	0	0	1	0	0	0	0	1	1	0	0	1	0	0	1	0	0	1	0	0	0	0	1	1	0	0	1	0	0	1	0	0	1	0	0	1	0	0	0	0	0	1	2
450	2	34	1	6	1	1	0	0	1	0	0	999	999	999	1	0	0	1	0	0	1	0	0	1	0	0	1	0	0	1	0	0	1	0	0	1	0	0	1	0	0	1	0	0	0	1	0	2	0
451	2	53	3	2	1	1	0	0	0	1	0	999	999	999	1	0	0	1	0	0	1	0	0	1	0	0	1	0	0	1	0	0	1	0	0	1	0	0	1	0	0	1	0	0	0	0	0	1	2
452	2	44	2	6	1	1	0	0	1	0	0	1	0	0	999	999	999	1	0	0	1	0	0	1	0	0	1	0	0	1	0	0	1	0	0	1	0	0	1	0	0	1	0	0	0	0	0	3	1
453	2	24	1	4	0	1	0	0	1	0	0	1	0	0	1	0	0	0	1	0	1	0	0	1	0	0	1	0	0	1	0	0	1	0	0	1	0	0	1	0	0	1	0	0	0	0	0	3	1
454	1	67	2	6	1	0	1	0	0	1	0	1	0	0	1	0	0	0	1	0	1	0	0	1	0	0	1	0	0	1	0	0	1	0	0	1	0	0	1	0	0	1	0	0	0	0	0	1	1
455	2	46	2	2	0	1	0	0	1	0	0	0	0	1	1	0	0	0	1	0	1	0	0	1	0	0	1	0	0	1	0	0	1	0	0	1	0	0	1	0	0	1	0	0	0	0	0	1	1
456	2	22	1	4	1	1	0	0	1	0	0	0	0	1	1	0	0	0	0	1	1	0	0	1	0	0	1	0	0	1	0	0	1	0	0	1	0	0	1	0	0	1	0	0	0	0	0	3	3
457	1	74	2	4	0	1	0	0	1	0	0	1	0	0	1	0	0	999	999	999	1	0	0	1	0	0	1	0	0	1	0	0	1	0	0	1	0	0	1	0	0	1	0	0	0	0	0	1	2
458	2	999	999	4	1	1	0	0	1	0	0	1	0	0	1	0	0	999	999	999	1	0	0	1	0	0	1	0	0	1	0	0	1	0	0	1	0	0	1	0	0	1	0	0	0	0	0	1	3
459	1	53	1	6	1	1	0	0	1	0	0	1	0	0	1	0	0	1	0	0	0	1	0	1	0	0	1	0	0	1	0	0	1	0	0	1	0	0	1	0	0	1	0	0	0	0	0	2	0
460	1	56	2	4	0	1	0	0	1	0	0	1	0	0	1	0	0	1	0	0	0	1	0	1	0	0	1	0	0	1	0	0	1	0	0	1	0	0	1	0	0	1	0	0	0	1	0	1	1
461	1	22	1	5	0	1	0	0	1	0	0	1	0	0	1	0	0	1	0	0	0	1	0	1	0	0	1	0	0	1	0	0	1	0	0	1	0	0	1	0	0	1	0	0	0	0	0	0	0
462	1	65	2	4	1	1	0	0	1	0	0	1	0	0	1	0	0	1	0	0	0	1	0	1	0	0	1	0	0	1	0	0	1	0	0	1	0	0	1	0	0	1	0	0	0	0	0	1	1
463	2	43	1	6	1	1	0	0	1	0	0	1	0	0	1	0	0	1	0	0	0	1	0	1	0	0	1	0	0	1	0	0	1	0	0	1	0	0	1	0	0	1	0	0	0	0	0	1	3
464	1	69	2	6	0	1	0	0	1	0	0	1	0	0	1	0	0	1	0	0	0	1	0	1	0	0	0	0	1	1	0	0	1	0	0	1	0	0	1	0	0	1	0	0	0	0	0	1	0
465	1	58	2	4	1	1	0	0	1	0	0	1	0	0	1	0	0	1	0	0	0	1	0	1	0	0	1	0	0	1	0	0	1	0	0	1	0	0	1	0	0	1	0	0	0	1	0	3	1
466	1	70	2	6	0	1	0	0	1	0	0	1	0	0	1	0	0	1	0	0	0	1	0	1	0	0	1	0	0	1	0	0	1	0	0	1	0	0	1	0	0	1	0	0	0	0	0	0	0
467	1	45	2	6	1	1	0	0	1	0	0	1	0	0	1	0	0	1	0	0	0	1	0	1	0	0	1	0	0	1	0	0	1	0	0	1	0	0	1	0	0	1	0	0	0	0	0	1	1
468	1	53	2	4	1	1	0	0	1	0	0	1	0	0	1	0	0	1	0	0	0	1	0	1	0	0	1	0	0	1	0	0	1	0	0	1	0	0	1	0	0	1	0	0	0	0	0	0	3
469	2	53	1	7	1	1	0	0	1	0	0	1	0	0	1	0	0	1	0	0	0	1	0	1	0	0	1	0	0	1	0	0	1	0	0	1	0	0	1	0	0	1	0	0	0	0	0	2	1
470	1	41	2	2	1	1	0	0	1	0	0	1	0	0	1	0	0	1	0	0	0	1	0	1	0	0	1	0	0	1	0	0	1	0	0	1	0	0	1	0	0	1	0	0	0	0	0	2	0
471	1	27	1	7	0	1	0	0	1	0	0	1	0	0	1	0	0	1	0	0	0	1	0	1	0	0	1	0	0	1	0	0	1	0	0	1	0	0	1	0	0	1	0	0	0	1	0	1	0
472	1	29	1	6	1	1	0	0	1	0	0	1	0	0	1	0	0	1	0	0	0	1	0	1	0	0	1	0	0	1	0	0	1	0	0	1	0	0	1	0	0	1	0	0	0	0	0	3	1
473	1	58	2	4	0	1	0	0	1	0	0	1	0	0	1	0	0	1	0	0	0	1	0	1	0	0	1	0	0	1	0	0	1	0	0	1	0	0	1	0	0	1	0	0	0	0	0	1	0
474	1	59	2	4	1	1	0	0	1	0	0	1	0	0	1	0	0	1	0	0	0	1	0	1	0	0	1	0	0	1	0	0	1	0	0	1	0	0	1	0	0	1	0	0	0	1	0	1	1
475	1	53	2	4	1	1	0	0	0	1	0	1	0	0	1	0	0	1	0	0	0	1	0	1	0	0	1	0	0	1	0	0	1	0	0	1	0	0	1	0	0	1	0	0	0	0	0	0	0
476	1	56	2	6	1	1	0	0	0	1	0	1	0	0	1	0	0	1	0	0	0	1	0	1	0	0	1	0	0	1	0	0	1	0	0	1	0	0	1	0	0	1	0	0	0	1	0	1	0
477	1	50	2	7	1	1	0	0	0	1	0	1	0	0	1	0	0	1	0	0	0	1	0	1	0	0	1	0	0	1	0	0	1	0	0	1	0	0	1	0	0	1	0	0	0	0	0	1	0
478	1	55	2	2	1	1	0	0	0	1	0	1	0	0	1	0	0	1	0	0	0	1	0	1	0	0	1	0	0	1	0	0	1	0	0	1	0	0	1	0	0	1	0	0	0	0	0	2	2
479	1	54	2	4	1	1	0	0	1	0	0	0	0	1	1	0	0	1	0	0	0	1	0	1	0	0	1	0	0	1	0	0	1	0	0	1	0	0	1	0	0	1	0	0	0	0	0	1	0
480	1	51	4	3	1	1	0	0	0	1	0	0	0	1	1	0	0	1	0	0	0	1	0	1	0	0	1	0	0	1	0	0	1	0	0	1	0	0	1	0	0	1	0	0	0	0	0	1	1
481	1	43	2	7	1	1	0	0	1	0	0	1	0	0	999	999	999	1	0	0	0	1	0	1	0	0	1	0	0	1	0	0	1	0	0	1	0	0	1	0	0	1	0	0	0	0	0	2	3
482	1	51	2	7	1	1	0	0	1	0	0	1	0	0	1	0	0	0	1	0	0	1	0	1	0	0	1	0	0	1	0	0	1	0	0	1	0	0	1	0	0	1	0	0	0	0	0	0	0
483	1	49	4	6	1	1	0	0	1	0	0	1	1	0	1	0	0	0	1	0	1	1	0	1	0	0	1	0	0	1	0	0	1	0	0	1	0	0	1	0	0	1	0	0	0	0	0	1	0
484	2	63	2	4	1	0	1	0	1	0	0	1	0	0	1	0	0	1	0	0	1	0	0	0	1	0	1	0	0	1	0	0	1	0	0	1	0	0	1	0	0	1	0	0	0	0	0	1	0
485	2	21	1	4	0	0	1	0	1	0	0	1	0	0	1	0	0	1	0	0	1	0	0	0	1	0	1	0	0	1	0	0	1	0	0	1	0	0	1	0	0	1	0	0	0	0	0	1	0
486	2	49	1	4	1	1	0	0	1	0	0	1	0	0	1	0	0	1	0	0	1	0	0	0	1	0	0	0	1	1	0	0	1	0	0	1	0	0	1	0	0	1	0	0	0	0	0	1	0
487	2	27	1	5	0	1	0	0	1	0	0	1	0	0	1	0	0	1	0	0	1	0	0	0	1	0	1	0	0	1	0	0	1	0	0	1	0	0	1	0	0	1	0	0	0	0	0	1	1
488	1	18	999	3	0	1	0	0	1	0	0	1	0	0	1	0	0	1	0	0	1	0	0	1	1	0	1	0	0	1	0	0	1	0	0	1	0	0	1	0	0	1	0	0	0	0	0	2	0
489	2	52	1	2	1	1	0	0	1	0	0	1	0	0	1	0	0	1	0	0	1	0	0	0	1	0	1	0	0	1	0	0	1	0	0	1	0	0	1	0	0	1	0	0	0	0	0	1	0
490	2	31	2	6	1	1	0	0	1	0	0	1	0	0	1	0	0	1	0	0	1	0	0	0	1	0	1	0	0	1	0	0	1	0	0	1	0	0	1	0	0	1	0	0	0	0	0	2	2
491	1	37	2	4	1	1	0	0	1	0	0	1	0	0	1	0	0	1	0	0	1	0	0	0	1	0	1	0	0	1	0	0	1	0	0	1	0	0	1	0	0	1	0	0	0	0	0	1	2
492	2	52	2	7	1	1	0	0	1	0	0	1	0	0	1	0	0	1	0	0	1	0	0	0	1	0	1	0	0	1	0	0	1	0	0	1	0	0	1	0	0	1	0	0	0	0	0	2	2
493	2	39	1	7	1	1	0	0	1	0	0	1	0	0	1	0	0	1	0	0	1	0	0	0	1	0	1	0	0	1	0	0	1	0	0	1	0	0	1	0	0	1	0	0	0	0	0	2	2
494	2	36	1	3	0	1	0	0	1	0	0	1	0	0	1	0	0	1	0	0	1	0	0	0	1	0	1	0	0	1	0	0	1	0	0	1	0	0	1	0	0	1	0	0	0	0	0	1	1
495	2	70	2	2	0	1	0	0	1	0	0	1	0	0	1	0	0	1	0	0	0	1	0	0	1	0	1	0	0	1	0	0	1	0	0	1	0	0	1	0	0	1	0	0	0	0	0	1	1
496	2	43	2	4	1	1	0	0	1	0	0	1	0	0	1	0	0	1	0	0	0	1	0	0	1	0	1	0	0	1	0	0	1	0	0	1	0	0	1	0	0	1	0	0	0	0	0	1	1
497	2	49	2	6	0	1	0	0	0	1	0	1	0	0	1	0	0	1	0	0	0	1	0	0	1	0	1	0	0	1	0	0	1	0	0	1	0	0	1	0	0	1	0	0	0	0	0	1	3
498	2	31	2	6	1	1	0	0	1	0	0	1	0	0	1	0	0	0	1	0	0	1	0	0	1	0	1	0	0	1	0	0	1	0	0	1	0	0	1	0	0	1	0	0	0	0	0	1	0
499	2	999	2	4	1	1	0	0	1	0	0	1	0	0	1	0	0	1	0	0	1	0	0	0	0	1	0	0	1	1	0	0	1	0	0	1	0	0	1	0	0	1	0	0	0	0	0	2	3
500	2	51	2	999	1	1	0	0	1	0	0	1	0	0	1	0	0	1	0	0	1	0	0	0	0	1	1	0	0	1	0	0	1	0	0	1	0	0	1	0	0	1	0	0	0	0	0	1	2
501	2	39	1	7	1	1	0	0	1	0	0	1	0	0	1	0	0	1	0	0	1	0	0	0	0	1	1	0	0	1	0	0	1	0	0	1	0	0	1	0	0	1	0	0	0	0	0	1	2
502	2	34	2	5	1	1	0	0	1	0	0	1	0	0	1	0	0	1	0	0	1	0	0	0	0	1	1	0	0	1	0	0	1	0	0	1	0	0	1	0	0	1	0	0	0	1	0	1	1
503	2	40	2	7	0	1	0	0	1	0	0	1	0	0	1	0	0	1	0	0	1	0	0	0	0	1	1	0	0	1	0	0	1	0	0	1	0	0	1	0	0	1	0	0	0	2	0	3	0
504	2	47	2	4	0	1	0	0	1	0	0	1	0	0	1	0	0	1	0	0	1	0	0	0	0	1	1	0	0	1	0	0	1	0	0	1	0	0	1	0	0	1	0	0	0	0	0	1	0
505	2	31	2	5	1	1	0	0	1	0	0	1	0	0	1	0	0	1	0	0	0	1	0	0	0	1	1	0	0	1	0	0	1	0	0	1	0	0	1	0	0	1	0	0	0	0	0	1	2
506	1	34	1	7	0	1	0	0	1	0	0	1	0	0	1	0	0	999	999	999	1	0	0	999	999	999	1	0	0	1	0	0	1	0	0	1	0	0	1	0	0	1	0	0	0	0	0	2	1
507	1	54	2	4	1	1	0	0	1	0	0	1	0	0	1	0	0	1	0	0	0	1	0	999	999	999	1	0	0	1	0	0	1	0	0	1	0	0	1	0	0	1	0	0	0	0	0	3	1
508	1	73	2	3	0	1	0	0	1	0	0	1	0	0	1	0	0	1	0	0	0	1	0	1	0	0	0	1	0	1	0	0	1	0	0	1	0	0	1	0	0	1	0	0	0	0	0	1	0
509	2	59	2	4	1	1	0	0	0	1	0	1	0	0	1	0	0	1	0	0	1	0	0	0	1	0	0	1	999	1	0	0	1	0	0	1	0	0	1	0	0	1	0	0	0	0	0	1	0
510	2	39	2	4	1	1	0	0	1	0	0	1	0	0	1	0	0	1	0	0	1	0	0	1	0	0	1	0	0	0	0	1	1	0	0	1	0	0	1	0	0	1	0	0	0	0	0	2	1
511	2	30	1	7	1	1	0	0	1	0	0	1	0	0	1	0	0	1	0	0	1	0	0	1	0	0	1	0	0	0	0	1	1	0	0	1	0	0	1	0	0	1	0	0	0	0	0	1	3
512	2	34	4	4	1	1	0	0	1	0	0	1	0	0	1	0	0	1	0	0	1	0	0	1	0	0	1	0	0	0	0	1	1	0	0	1	0	0	1	0	0	1	0	0	0	0	0	0	3
513	2	33	1	7	1	1	0	0	1	0	0	1	0	0	1	0	0	1	0	0	1	0	0	1	0	0	1	0	0	0	0	1	1	0	0	1	0	0	1	0	0	1	0	0	0	0	0	1	0
514	2	36	1	6	0	1	0	0	1	0	0	1	0	0	1	0	0	1	0	0	1	0	0	1	0	0	1	0	0	0	0	1	1	0	0	1	0	0	1	0	0	1	0	0	0	0	0	3	1
515	2	44	2	6	1	1	0	0	1	0	0	1	0	0	1	0	0	1	0	0	1	0	0	1	0	0	1	0	0	0	0	1	1	0	0	1	0	0	1	0	0	1	0	0	0	1	0	1	3
516	2	45	2	4	0	1	0	0	1	0	0	1	0	0	1	0	0	1	0	0	1	0	0	1	0	0	1	0	0	0	0	1	1	0	0	1	0	0	1	0	0	1	0	0	0	0	0	1	0
517	1	42	2	6	1	1	0	0	1	0	0	1	0	0	1	0	0	1	0	0	1	0	0	1	0	0	1	0	0	0	0	1	1	0	0	1	0	0	1	0	0	1	0	0	0	0	0	1	0
518	2	23	1	4	1	1	0	0	1	0	0	1	0	0	1	0	0	1	0	0	1	0	0	1	0	0	1	0	0	0	0	1	1	0	0	1	0	0	1	0	0	1	0	0	0	0	0	1	3
519	1	58	2	4	1	1	0	0	0	1	0	1	0	0	1	0	0	1	0	0	1	0	0	1	0	0	0	0	1	0	0	1	1	0	0	1	0	0	1	0	0	1	0	0	0	0	0	1	1
520	2	44	3	6	1	999	999	999	1	0	0	1	0	0	1	0	0	1	0	0	0	1	0	1	0	0	1	0	0	0	0	1	1	0	0	1	0	0	1	0	0	1	0	0	0	0	0	2	1
521	2	50	1	4	1	1	0	0	1	0	0	1	0	0	1	0	0	1	0	0	0	1	0	1	0	0	1	0	0	0	0	1	1	0	0	1	0	0	1	0	0	1	0	0	0	0	0	0	0
522	1	40	2	4	1	1	0	0	1	0	0	1	0	0	1	0	0	1	0	0	0	1	0	1	0	0	1	0	0	0	0	1	1	0	0	1	0	0	1	0	0	1	0	0	0	1	0	1	0
523	1	47	2	6	1	1	0	0	0	1	0	1	0	0	1	0	0	1	0	0	0	1	0	1	0	0	1	0	0	0	0	1	1	0	0	1	0	0	1	0	0	1	0	0	0	0	0	3	3
524	1	61	2	4	1	1	0	0	0	1	0	1	0	0	1	0	0	0	0	1	0	1	0	1	0	0	1	0	0	0	0	1	1	0	0	1	0	0	1	0	0	1	0	0	0	0	0	2	0
525	1	50	2	4	1	1	0	0	1	0	0	1	0	0	1	0	0	1	0	0	1	0	0	0	1	0	1	0	0	0	0	1	1	0	0	1	0	0	1	0	0	1	0	0	0	0	0	1	0
526	2	49	1	6	1	1	0	0	1	0	0	1	0	0	1	0	0	1	0	0	1	0	0	0	0	1	1	0	0	0	0	1	1	0	0	1	0	0	1	0	0	1	0	0	0	0	0	1	0
527	2	27	1	6	0	1	0	0	1	0	0	1	0	0	1	0	0	1	0	0	1	0	0	1	0	0	1	0	0	0	1	0	1	0	0	1	0	0	1	0	0	1	0	0	0	0	0	1	0
528	2	23	1	4	0	1	0	0	1	0	0	1	0	0	1	0	0	1	0	0	1	0	0	1	0	0	1	0	0	0	1	0	1	0	0	1	0	0	1	0	0	1	0	0	0	0	0	2	3
529	2	37	2	6	1	1	0	0	1	0	0	1	0	0	1	0	0	1	0	0	1	0	0	1	0	0	1	0	0	0	1	0	1	0	0	1	0	0	1	0	0	1	0	0	0	0	0	1	3
530	2	29	2	5	1	1	0	0	1	0	0	1	0	0	1	0	0	1	0	0	1	0	0	1	0	0	1	0	0	0	1	0	1	0	0	1	0	0	1	0	0	1	0	0	0	0	0	2	1
531	2	42	4	2	1	1	0	0	1	0	0	1	0	0	1	0	0	1	0	0	1	0	0	1	0	0	1	0	0	0	1	0	1	0	0	1	0	0	1	0	0	1	0	0	0	0	0	0	0
532	2	19	1	4	0	1	0	0	1	0	0	1	0	0	1	0	0	1	0	0	1	0	0	1	0	0	1	0	0	0	1	0	1	0	0	1	0	0	1	0	0	1	0	0	0	0	0	2	1
533	1	45	1	4	1	1	0	0	1	0	0	1	0	0	1	0	0	1	0	0	1	0	0	1	0	0	1	0	0	0	1	0	1	0	0	1	0	0	1	0	0	1	0	0	0	1	0	1	1
534	1	44	1	4	0	1	0	0	1	0	0	1	0	0	1	0	0	1	0	0	1	0	0	1	0	0	1	0	0	0	1	0	1	0	0	1	0	0	1	0	0	1	0	0	0	0	0	2	2
535	1	16	1	3	0	1	0	0	1	0	0	1	0	0	1	0	0	1	0	0	1	0	0	1	0	0	1	0	0	0	1	0	1	0	0	1	0	0	1	0	0	1	0	0	0	0	0	2	0
536	1	19	1	4	0	1	0	0	1	0	0	1	0	0	1	0	0	1	0	0	1	0	0	1	0	0	1	0	0	1	1	0	1	0	0	1	0	0	1	0	0	1	0	0	0	0	0	2	1
537	1	53	2	7	1	1	0	0	0	1	0	1	0	0	1	0	0	1	0	0	1	0	0	1	0	0	1	0	0	0	1	0	1	0	0	1	0	0	1	0	0	1	0	0	0	0	0	1	1
538	1	22	1	4	1	1	0	0	1	0	0	1	0	0	1	0	0	1	0	0	0	1	0	1	0	0	1	0	0	0	1	0	1	0	0	1	0	0	1	0	0	1	0	0	0	0	0	1	1
539	1	55	2	4	1	1	0	0	1	0	0	1	0	0	1	0	0	1	0	0	0	1	0	1	0	0	1	0	0	0	1	0	1	0	0	1	0	0	1	0	0	1	0	0	0	1	0	2	1
540	1	47	2	6	1	1	0	0	0	1	0	1	0	0	1	0	0	1	0	0	0	1	0	1	0	0	1	0	0	0	1	0	1	0	0	1	0	0	1	0	0	1	0	0	0	0	0	3	1
541	2	45	2	4	1	1	0	0	1	0	0	1	0	0	1	0	0	1	0	0	1	0	0	0	1	0	1	0	0	0	1	0	1	0	0	1	0	0	1	0	0	1	0	0	0	0	0	0	0
542	2	38	1	5	1	1	0	0	1	0	0	1	0	0	1	0	0	1	0	0	1	0	0	0	1	0	1	0	0	0	1	0	1	0	0	1	0	0	1	0	0	1	0	0	0	0	0	2	2
543	2	43	1	6	0	1	0	0	1	0	0	1	0	0	1	0	0	1	0	0	1	0	0	0	1	0	1	0	0	0	1	0	1	0	0	1	0	0	1	0	0	1	0	0	0	0	0	2	1
544	2	53	5	4	1	1	0	0	1	0	0	1	0	0	1	0	0	0	1	0	1	0	0	0	1	0	1	0	0	0	1	0	1	0	0	1	0	0	1	0	0	1	0	0	0	0	0	1	3
545	2	45	1	7	1	1	0	0	1	0	0	1	0	0	1	0	0	1	0	0	0	1	0	0	1	0	1	0	0	0	1	0	1	0	0	1	0	0	1	0	0	1	0	0	0	0	0	0	0
546	2	61	2	4	1	1	0	0	1	0	0	1	0	0	1	0	0	1	0	0	0	1	0	0	1	0	1	0	0	0	1	0	1	0	0	1	0	0	1	0	0	1	0	0	0	0	0	1	0
547	1	42	1	4	0	1	0	0	1	0	0	1	0	0	1	0	0	1	0	0	1	0	0	0	0	1	1	0	0	0	1	0	1	0	0	1	0	0	1	0	0	1	0	0	0	0	0	1	1
548	2	37	1	6	1	1	0	0	1	0	0	1	0	0	1	0	0	1	0	0	1	0	0	0	0	1	1	0	0	0	1	0	1	0	0	1	0	0	1	0	0	1	0	0	0	0	0	0	1
549	2	58	5	6	1	1	0	0	1	0	0	1	0	0	1	0	0	1	0	0	1	0	0	1	0	0	1	0	0	0	1	999	1	0	0	1	0	0	1	0	0	1	0	0	0	0	0	2	1
550	2	39	1	4	1	0	0	1	1	0	0	1	0	0	1	0	0	1	0	0	1	0	0	0	1	999	0	0	1	1	0	0	0	0	1	1	0	0	1	0	0	1	0	0	0	0	0	1	0
551	1	28	1	4	1	1	0	0	1	0	0	1	0	0	1	0	0	1	0	0	1	0	0	1	0	0	1	0	0	1	0	0	0	0	1	1	0	0	1	0	0	1	0	0	0	0	0	0	0
552	1	48	1	2	1	1	0	0	1	0	0	1	0	0	1	0	0	1	0	0	1	0	0	1	0	0	1	0	0	1	0	0	0	0	1	1	0	0	1	0	0	1	0	0	0	0	0	1	0
553	2	50	2	5	1	1	0	0	1	0	0	1	0	0	1	0	0	1	0	0	1	0	0	1	0	0	1	0	0	1	0	0	0	0	1	1	0	0	1	0	0	1	0	0	0	0	0	2	1
554	1	56	2	2	1	1	0	0	1	0	0	1	0	0	1	0	0	0	1	0	1	0	0	1	0	0	1	0	0	1	0	0	0	0	1	1	0	0	1	0	0	1	0	0	0	0	0	1	0
555	1	62	1	2	1	1	0	0	1	0	0	1	0	0	1	0	0	1	0	0	0	1	0	1	0	0	1	0	0	1	0	0	0	0	1	1	0	0	1	0	0	1	0	0	0	0	0	1	1
556	1	66	2	6	0	1	0	0	0	1	0	1	0	0	1	0	0	1	0	0	0	1	0	1	0	0	1	0	0	1	0	0	0	0	1	1	0	0	1	0	0	1	0	0	0	0	0	1	0
557	2	21	1	3	0	1	0	0	1	0	0	1	0	0	1	0	0	1	0	0	1	0	0	1	0	0	1	0	0	0	0	1	0	0	1	1	0	0	1	0	0	1	0	0	0	0	0	1	0
558	2	66	2	1	0	0	1	0	1	0	0	1	0	0	1	0	0	1	0	0	0	1	0	1	0	0	1	0	0	0	0	1	0	0	1	1	0	0	1	0	0	1	0	0	0	0	0	1	0
559	2	62	2	4	0	1	0	0	1	0	0	1	0	0	1	0	0	1	0	0	1	0	0	0	0	1	1	0	0	0	0	1	0	0	1	1	0	0	1	0	0	1	0	0	0	0	0	0	0
560	2	42	5	4	0	1	0	0	1	0	0	1	0	0	1	0	0	1	0	0	1	0	0	0	1	0	0	1	0	0	0	1	0	0	1	1	0	0	1	0	0	1	0	0	0	0	0	1	0
561	2	72	5	1	0	0	0	1	1	0	0	1	0	0	1	0	0	1	0	0	1	0	0	1	0	0	1	0	0	1	0	0	0	1	0	1	0	0	1	0	0	1	0	0	0	0	0	2	1
562	2	72	2	4	0	1	0	0	1	0	0	1	0	0	1	0	0	1	0	0	1	0	0	1	0	0	1	0	0	1	0	0	0	1	0	1	0	0	1	0	0	1	0	0	0	0	0	1	0
563	2	75	2	1	0	1	0	0	0	1	0	1	0	0	1	0	0	1	0	0	1	0	0	1	0	0	0	0	1	1	0	0	0	1	0	1	0	0	1	0	0	1	0	0	0	0	0	0	0
564	2	64	2	4	0	1	0	0	0	1	0	1	0	0	1	0	0	1	0	0	1	0	0	1	0	0	0	0	1	1	0	0	0	1	0	1	0	0	1	0	0	1	0	0	0	0	0	1	1
565	1	51	2	4	1	1	0	0	1	0	0	1	0	0	1	0	0	1	0	0	0	1	0	1	0	0	1	0	0	1	0	0	0	1	0	1	0	0	1	0	0	1	0	0	0	0	0	1	1
566	1	56	2	2	1	1	0	0	0	1	0	1	0	0	1	0	0	1	0	0	0	1	0	1	0	0	1	0	0	1	0	0	0	1	0	1	0	0	1	0	0	1	0	0	0	0	0	1	0
567	1	62	2	4	0	1	0	0	0	1	0	1	0	0	1	0	0	1	0	0	0	1	0	1	0	0	1	0	0	1	0	0	0	1	0	1	0	0	1	0	0	1	0	0	0	0	0	1	2
568	2	60	5	4	0	1	0	0	0	1	0	0	0	1	1	0	0	1	0	0	0	1	0	1	0	0	1	0	0	1	0	0	0	1	0	1	0	0	1	0	0	1	0	0	0	1	0	2	0
569	1	69	2	2	0	1	0	0	1	0	0	1	0	0	1	0	0	1	1	0	0	1	0	1	0	0	1	0	0	1	0	0	0	1	0	1	0	0	1	0	0	1	0	0	0	0	0	0	1
570	2	18	1	3	0	1	0	0	1	0	0	1	0	0	1	0	0	1	0	0	1	0	0	0	1	0	1	0	0	1	0	0	0	1	0	1	0	0	1	0	0	1	0	0	0	0	0	3	3
571	2	64	2	6	1	1	0	0	0	1	0	1	1	0	1	1	0	1	1	0	1	0	0	1	1	0	1	0	0	1	0	0	0	1	0	1	0	0	1	0	0	1	0	0	0	0	0	0	0
572	2	52	2	4	1	1	0	0	0	1	0	1	0	0	1	0	0	1	0	0	0	1	0	0	1	0	1	0	0	1	0	0	0	1	0	1	0	0	1	0	0	1	0	0	0	0	0	1	1
573	2	65	3	4	0	1	0	0	0	1	0	1	0	0	1	0	0	1	0	0	0	1	0	0	0	1	1	0	0	1	0	0	0	1	0	1	0	0	1	0	0	1	0	0	0	0	0	1	1
574	1	72	2	4	0	1	0	0	1	0	0	1	0	0	1	0	0	1	0	0	0	1	0	999	999	999	1	0	0	1	0	0	0	1	0	1	0	0	1	0	0	1	0	0	0	0	0	1	0
575	1	65	2	4	0	1	0	0	1	0	0	999	999	999	1	0	0	0	1	0	1	0	0	1	0	0	0	0	1	0	0	1	0	1	0	1	0	0	1	0	0	1	0	0	0	0	0	1	0
576	2	49	2	2	0	1	0	0	0	1	0	1	0	0	1	0	0	1	0	0	0	1	0	1	0	0	1	0	0	0	0	1	0	1	0	1	0	0	1	0	0	1	0	0	0	1	0	3	0
577	2	54	2	2	0	1	0	0	0	1	0	1	0	0	1	0	0	1	0	0	1	0	0	0	1	0	1	0	0	0	0	1	0	1	0	1	0	0	1	0	0	1	0	0	0	0	0	1	0
578	2	57	4	4	1	1	0	0	1	0	0	1	0	0	1	0	0	0	0	1	0	1	0	0	0	1	1	0	0	0	0	1	0	1	0	1	0	0	1	0	0	1	0	0	0	0	0	1	2
579	2	51	2	2	1	1	0	0	1	0	0	1	0	0	1	0	0	1	0	0	1	0	0	1	0	0	1	0	0	0	1	0	0	1	0	1	0	0	1	0	0	1	0	0	0	2	0	1	0
580	2	58	2	4	0	1	0	0	1	0	0	1	0	0	1	0	0	1	0	0	1	0	0	1	0	0	1	0	0	0	1	0	0	1	0	1	0	0	1	0	0	1	0	0	0	1	0	2	1
581	2	40	1	4	0	1	0	0	1	0	0	1	0	0	1	1	0	1	0	0	1	0	0	1	0	0	1	0	0	0	1	0	0	1	0	1	0	0	1	0	0	1	0	0	0	0	0	1	2
582	1	61	2	2	0	1	0	0	1	0	0	0	1	0	0	1	0	0	1	0	1	0	0	1	0	0	1	0	0	1	1	0	0	1	0	1	0	0	1	0	0	1	0	0	0	0	0	0	0
583	2	56	2	2	0	1	0	0	0	1	0	1	0	0	1	0	0	1	0	0	0	1	0	1	0	0	0	0	1	0	1	0	0	1	0	1	0	0	1	0	0	1	0	0	0	0	0	1	2
584	2	72	2	4	0	1	0	0	0	1	0	0	1	0	1	0	0	1	0	0	1	0	0	0	1	0	1	0	0	0	1	0	0	1	0	1	0	0	1	0	0	1	0	0	0	0	0	1	1
585	2	59	3	4	0	1	0	0	1	0	0	1	0	0	1	0	0	1	0	0	0	1	0	0	1	0	1	0	0	0	1	0	0	1	0	1	0	0	1	0	0	1	0	0	0	0	0	0	0
586	2	41	2	3	0	1	0	0	1	0	0	1	0	0	1	0	0	1	0	0	1	1	0	1	0	0	1	0	0	0	1	999	1	1	0	1	0	0	1	0	0	1	0	0	0	0	0	1	2
587	2	53	2	6	0	1	0	0	1	0	0	1	0	0	1	0	0	1	0	0	1	0	0	1	0	0	1	0	0	1	0	0	0	1	999	1	0	0	1	0	0	1	0	0	0	1	0	1	3
588	2	56	2	5	1	1	0	0	1	0	0	1	0	0	1	0	0	1	0	0	1	0	0	0	0	1	1	0	0	1	0	0	0	1	999	1	0	0	1	0	0	1	0	0	0	0	0	1	1
589	1	69	2	4	0	1	0	0	1	0	0	1	0	0	1	0	0	1	0	0	1	0	0	1	0	0	1	0	0	0	0	1	0	1	999	1	0	0	1	0	0	1	0	0	0	0	0	1	0
590	1	45	2	2	1	1	0	0	1	0	0	1	0	0	1	0	0	1	0	0	1	0	0	1	0	0	1	0	0	1	0	0	999	999	999	1	0	0	1	0	0	1	0	0	0	0	0	2	1
591	2	25	1	4	0	1	0	0	1	0	0	1	0	0	1	0	0	1	0	0	1	0	0	1	0	0	1	0	0	0	0	1	999	999	999	1	0	0	1	0	0	1	0	0	0	0	0	1	0
592	2	43	1	5	1	1	0	0	1	0	0	1	0	0	1	0	0	1	0	0	1	0	0	1	0	0	999	999	999	999	999	999	999	999	999	1	0	0	1	0	0	1	0	0	0	0	0	2	0
593	2	22	1	4	0	1	0	0	1	0	0	1	0	0	1	0	0	1	0	0	1	0	0	1	0	0	1	0	0	1	0	0	1	0	0	0	0	1	1	0	0	1	0	0	0	0	0	1	0
594	1	28	1	4	1	1	0	0	1	0	0	1	0	0	1	0	0	1	0	0	1	0	0	1	0	0	1	0	0	1	0	0	1	0	0	0	0	1	1	0	0	1	0	0	0	0	0	2	1
595	1	38	1	2	1	1	0	0	1	0	0	1	0	0	1	0	0	1	0	0	1	0	0	1	0	0	1	0	0	1	0	0	1	0	0	0	0	1	1	0	0	1	0	0	0	1	0	1	3
596	2	28	1	6	1	1	0	0	1	0	0	1	0	0	1	0	0	1	0	0	1	0	0	1	0	0	1	0	0	1	0	0	1	0	0	0	0	1	1	0	0	1	0	0	0	0	0	2	1
597	2	50	2	2	0	1	0	0	1	0	0	1	0	0	1	0	0	1	0	0	1	0	0	1	0	0	1	0	0	1	0	0	1	0	0	0	0	1	1	0	0	1	0	0	0	0	0	1	1
598	2	19	1	4	0	1	0	0	1	0	0	1	0	0	1	0	0	1	0	0	1	0	0	1	0	0	1	0	0	1	0	0	1	0	0	0	0	1	1	0	0	1	0	0	0	0	0	1	3
599	1	31	2	6	1	1	0	0	1	0	0	1	0	0	1	0	0	1	0	0	1	0	0	1	0	0	1	0	0	1	0	0	1	0	0	0	0	1	1	0	0	1	0	0	0	0	0	3	1
600	2	48	2	4	0	1	0	0	1	0	0	1	0	0	1	0	0	1	0	0	1	0	0	1	0	0	1	0	0	1	0	0	1	0	0	0	0	1	1	0	0	1	0	0	0	0	0	1	0
601	1	999	2	6	0	1	0	0	1	0	0	1	0	0	1	0	0	1	0	0	0	1	0	1	0	0	1	0	0	1	0	0	1	0	0	0	0	1	1	0	0	1	0	0	0	0	0	1	1
602	2	36	2	6	0	1	0	0	1	0	0	1	0	0	1	0	0	1	0	0	1	0	0	0	1	0	1	0	0	1	0	0	1	0	0	0	0	1	1	0	0	1	0	0	0	0	0	3	1
603	2	49	2	6	1	0	0	1	1	0	0	1	0	0	1	0	0	1	0	0	0	1	0	0	1	0	1	0	0	1	0	0	1	0	0	0	0	1	1	0	0	1	0	0	0	1	0	2	0
604	2	39	2	6	1	1	0	0	1	0	0	1	0	0	1	0	0	1	0	0	1	0	0	0	0	1	1	0	0	1	0	0	1	0	0	0	0	1	1	0	0	1	0	0	0	2	0	2	1
605	2	30	1	4	1	1	0	0	1	0	0	1	0	0	1	0	0	1	0	0	1	0	0	0	0	1	1	0	0	1	0	0	1	0	0	0	0	1	1	0	0	1	0	0	0	0	0	3	1
606	2	51	1	6	1	1	0	0	1	0	0	1	0	0	1	0	0	1	0	0	0	1	0	999	999	999	1	0	0	0	0	1	1	0	0	0	0	1	1	0	0	1	0	0	0	3	0	3	2
607	2	35	1	4	0	1	0	0	1	0	0	1	0	0	1	0	0	1	0	0	1	0	0	1	0	0	1	0	0	0	1	0	1	0	0	0	0	1	1	0	0	1	0	0	0	0	0	1	4
608	1	48	2	4	1	1	0	0	1	0	0	1	0	0	1	0	0	1	0	0	1	0	0	1	0	0	1	0	0	0	1	0	1	0	0	0	0	1	1	0	0	1	0	0	0	0	0	1	1
609	2	44	2	4	1	1	0	0	1	0	0	1	0	0	1	0	0	1	0	0	1	0	0	0	1	0	1	0	0	0	1	0	1	0	0	0	0	1	1	0	0	1	0	0	0	0	0	2	0
610	2	24	1	4	0	1	0	0	1	0	0	1	0	0	1	0	0	0	0	1	1	0	0	999	999	999	1	0	0	0	1	0	1	0	0	0	0	1	1	0	0	1	0	0	0	0	0	2	4
611	2	26	1	4	1	1	0	0	1	0	0	1	0	0	1	0	0	1	0	0	1	0	0	1	0	0	1	0	0	0	1	999	1	0	0	0	0	1	1	0	0	1	0	0	0	0	0	0	0
612	2	53	2	4	1	1	0	0	1	0	0	1	0	0	1	0	0	1	0	0	1	0	0	1	0	0	1	0	0	1	0	0	0	0	1	0	0	1	1	0	0	1	0	0	0	0	0	1	0
613	1	34	1	4	1	1	0	0	1	0	0	1	0	0	1	0	0	1	0	0	1	0	0	1	0	0	1	0	0	1	0	0	1	0	1	0	0	1	1	0	0	1	0	0	0	0	0	2	0
614	2	63	2	4	0	1	0	0	1	0	0	1	0	0	1	0	0	1	0	0	1	0	0	1	0	0	1	0	0	1	0	0	0	1	0	0	0	1	1	0	0	1	0	0	0	0	0	0	1
615	2	63	2	4	1	1	0	0	1	0	0	1	0	0	1	0	0	1	0	0	1	0	0	1	0	0	1	0	0	0	0	1	0	1	0	0	0	1	1	0	0	1	0	0	0	0	0	0	3
616	2	50	2	7	1	1	0	0	1	0	0	1	0	0	1	0	0	1	0	0	1	0	0	0	1	0	1	0	0	0	0	1	0	1	0	0	0	1	1	0	0	1	0	0	0	1	0	2	2
617	2	17	1	3	0	1	0	0	1	0	0	1	0	0	1	0	0	1	0	0	1	0	0	1	0	0	1	0	0	1	0	0	1	0	0	0	1	0	1	0	0	1	0	0	0	0	0	0	0
618	1	47	2	4	1	1	0	0	1	0	0	1	0	0	1	0	0	1	0	0	1	0	0	1	0	0	1	0	0	1	0	0	1	0	0	0	1	0	1	0	0	1	0	0	0	0	0	1	1
619	1	21	1	5	0	1	0	0	1	0	0	1	0	0	1	0	0	1	0	0	1	0	0	1	0	0	1	0	0	1	0	0	1	0	0	0	1	0	1	0	0	1	0	0	0	1	0	2	1
620	1	21	1	4	1	1	0	0	1	0	0	1	0	0	1	0	0	1	0	0	1	0	0	1	0	0	1	0	0	1	0	0	1	0	0	0	1	0	1	0	0	1	0	0	0	0	0	2	2
621	2	40	2	4	1	1	0	0	1	0	0	1	0	0	1	0	0	1	0	0	1	0	0	1	0	0	1	0	0	1	0	0	1	0	0	0	1	0	1	0	0	1	0	0	0	0	0	2	1
622	1	60	2	7	1	1	0	0	1	0	0	1	0	0	1	0	0	1	0	0	1	0	0	1	0	0	1	0	0	1	0	0	1	0	0	0	1	0	1	0	0	1	0	0	0	0	0	1	1
623	2	50	2	6	1	1	0	0	1	0	0	1	0	0	1	0	0	1	0	0	1	0	0	1	0	0	1	0	0	1	0	0	1	0	0	0	1	0	1	0	0	1	0	0	0	0	0	0	0
624	1	35	2	4	1	1	0	0	1	0	0	1	0	0	1	0	0	1	0	0	1	0	0	1	0	0	1	0	0	1	0	0	1	0	0	0	1	0	1	0	0	1	0	0	0	0	0	1	1
625	2	43	2	4	0	1	0	0	1	0	0	1	0	0	1	0	0	1	0	0	1	0	0	1	0	0	1	0	0	1	0	0	1	0	0	0	1	0	1	0	0	1	0	0	0	0	0	1	1
626	1	30	1	6	0	1	0	0	1	0	0	1	0	0	1	0	0	1	0	0	1	0	0	1	0	0	1	0	0	1	0	0	1	0	0	0	1	0	1	0	0	1	0	0	0	0	0	3	2
627	1	20	1	4	0	1	0	0	1	0	0	1	0	0	1	0	0	1	0	0	1	0	0	1	0	0	1	0	0	1	0	0	1	0	0	0	1	0	1	0	0	1	0	0	0	0	0	1	0
628	2	18	1	2	0	1	0	0	1	0	0	1	0	0	1	0	0	1	0	0	1	0	0	1	0	0	1	0	0	1	0	0	1	0	0	0	1	0	1	0	0	1	0	0	0	0	0	2	1
629	1	999	999	4	0	1	0	0	0	1	0	1	0	0	1	0	0	1	0	0	1	0	0	1	0	0	1	0	0	1	0	0	1	0	0	0	1	0	1	0	0	1	0	0	0	0	0	3	0
630	1	40	2	4	1	1	0	0	1	0	0	1	0	0	1	0	0	0	1	0	1	0	0	1	0	0	1	0	0	1	0	0	1	0	0	0	1	0	1	0	0	1	0	0	0	0	0	1	1
631	1	33	2	5	1	1	0	0	1	0	0	1	0	0	1	0	0	0	0	1	1	0	0	1	0	0	1	0	0	1	0	0	1	0	0	0	1	0	1	0	0	1	0	0	0	0	0	3	1
632	2	32	2	6	1	1	0	0	1	0	0	1	0	0	1	0	0	1	0	0	0	1	0	1	0	0	1	0	0	1	0	0	1	0	0	0	1	0	1	0	0	1	0	0	0	0	0	3	3
633	1	38	2	7	1	1	0	0	1	0	0	1	0	0	1	0	0	1	0	0	0	1	0	1	0	0	1	0	0	1	0	0	1	0	0	0	1	0	1	0	0	1	0	0	0	0	0	3	2
634	1	58	2	4	1	1	0	0	1	0	0	1	0	0	1	0	0	1	0	0	0	1	0	1	0	0	1	0	0	1	0	0	1	0	0	0	1	0	1	0	0	1	0	0	0	0	0	1	0
635	2	70	2	1	0	1	0	0	1	0	0	1	0	0	1	0	0	1	0	0	0	1	0	0	0	1	1	0	0	1	0	0	1	0	0	0	1	0	1	0	0	1	0	0	0	0	0	1	0
636	2	67	5	2	0	0	1	0	1	0	0	1	0	0	1	0	0	1	0	0	0	1	0	1	0	0	0	1	0	1	0	0	1	0	0	0	1	0	1	0	0	1	0	0	0	0	0	2	0
637	1	22	1	4	0	1	0	0	1	0	0	1	0	0	1	0	0	1	0	0	1	0	0	1	0	0	1	0	0	0	0	1	1	0	0	0	1	0	1	0	0	1	0	0	0	0	0	2	1
638	1	43	3	6	1	1	0	0	1	0	0	1	0	0	1	0	0	1	0	0	1	0	0	1	0	0	1	0	0	0	0	1	1	0	0	0	1	0	1	0	0	1	0	0	0	0	0	2	1
639	1	58	2	6	1	1	0	0	1	0	0	1	0	0	1	0	0	1	0	0	1	0	0	1	0	0	1	0	0	0	0	1	1	0	0	0	1	0	1	0	0	1	0	0	0	1	0	1	0
640	2	50	1	7	1	1	0	0	1	0	0	1	0	0	1	0	0	1	0	0	0	1	0	1	0	0	1	0	0	0	0	1	1	0	0	0	1	0	1	0	0	1	0	0	0	0	0	0	0
641	2	49	3	6	1	1	0	0	1	0	0	1	0	0	1	0	0	1	0	0	1	0	0	1	0	0	1	0	0	0	1	0	1	0	0	0	1	0	1	0	0	1	0	0	0	0	0	2	0
642	1	50	2	4	1	1	0	0	1	0	0	1	0	0	1	0	0	1	0	0	1	0	0	1	0	0	1	0	0	0	1	0	1	0	0	0	1	0	1	0	0	1	0	0	0	0	0	0	1
643	1	57	4	4	1	1	0	0	0	1	0	1	0	0	1	0	0	1	0	0	1	0	0	1	0	0	1	0	0	1	0	0	0	0	1	0	1	0	1	0	0	1	0	0	0	1	0	2	1
644	2	40	2	4	0	1	0	0	1	0	0	1	0	0	1	0	0	1	0	0	1	0	0	1	0	0	1	0	0	1	0	0	0	1	0	0	1	0	1	0	0	1	0	0	0	0	0	2	2
645	1	68	2	2	0	1	0	0	1	0	0	1	0	0	1	0	0	1	0	0	1	0	0	1	0	0	1	0	0	1	0	0	0	1	0	0	1	0	1	0	0	1	0	0	0	0	0	2	1
646	2	53	2	4	0	1	0	0	1	0	0	1	0	0	1	0	0	0	1	0	1	0	0	1	0	0	1	0	0	1	0	0	0	1	0	0	1	0	1	0	0	1	0	0	0	0	0	2	0
647	1	66	2	4	0	0	1	0	1	0	0	1	0	0	1	0	0	0	1	0	0	1	0	0	1	0	1	0	0	1	0	0	0	1	0	0	1	0	1	0	0	1	0	0	0	0	0	1	0
648	2	36	1	4	1	1	0	0	1	0	0	1	0	0	1	0	0	1	0	0	1	0	0	1	0	0	1	0	0	0	0	1	0	1	0	0	1	0	1	0	0	1	0	0	0	0	0	2	1
649	2	999	999	6	0	1	0	0	1	0	0	1	0	0	1	0	0	1	0	0	1	0	0	0	0	1	1	0	0	0	0	1	0	1	0	0	1	0	1	0	0	1	0	0	0	0	0	2	2
650	2	40	1	6	1	1	0	0	1	0	0	1	0	0	1	0	0	1	0	0	1	0	0	1	0	0	1	0	0	1	0	0	1	0	0	999	999	999	1	0	0	1	0	0	0	0	0	1	0
651	2	46	1	6	1	1	0	0	1	0	0	1	0	0	1	0	0	1	0	0	1	0	0	1	0	0	1	0	0	0	0	1	1	0	0	999	999	999	1	0	0	1	0	0	0	0	0	2	2
652	2	51	1	6	0	1	0	0	1	0	0	1	0	0	1	0	0	1	0	0	1	0	0	1	0	0	1	0	0	0	1	0	0	1	0	999	999	999	1	0	0	1	0	0	0	0	0	0	1
653	2	54	2	4	1	1	0	0	1	0	0	1	0	0	1	0	0	1	0	0	1	0	0	0	1	0	1	0	0	0	1	0	0	1	0	999	999	999	1	0	0	1	0	0	0	1	0	2	0
654	1	59	2	4	1	1	0	0	1	0	0	1	0	0	1	0	0	1	0	0	1	0	0	1	0	0	1	0	0	1	0	0	1	0	0	1	0	0	0	0	1	1	0	0	0	0	0	1	0
655	1	34	2	6	1	1	0	0	1	0	0	1	0	0	1	0	0	1	0	0	1	0	0	1	0	0	1	0	0	1	0	0	1	0	0	1	0	0	0	0	1	1	0	0	0	0	0	3	3
656	1	57	2	2	1	1	0	0	0	1	0	1	0	0	1	0	0	1	0	0	1	0	0	1	0	0	1	0	0	1	0	0	1	0	0	1	0	0	0	0	1	1	0	0	0	0	0	1	1
657	2	42	2	5	1	1	0	0	1	0	0	1	0	0	1	0	0	0	0	1	1	0	0	1	0	0	1	0	0	0	0	1	1	0	0	1	0	0	0	0	1	1	0	0	0	0	0	2	1
658	2	42	3	4	1	1	0	0	1	0	0	1	0	0	1	0	0	1	0	0	0	1	0	1	0	0	1	0	0	0	1	0	1	0	0	1	0	0	0	0	1	1	0	0	0	0	0	3	2
659	1	66	4	7	1	0	1	0	1	0	0	1	0	0	1	0	0	1	0	0	1	0	0	1	0	0	1	0	0	1	0	0	0	1	0	1	0	0	0	0	1	1	0	0	0	1	0	1	1
660	2	44	1	3	1	1	0	0	1	0	0	1	0	0	1	0	0	1	0	0	1	0	0	1	0	0	1	0	0	0	0	1	0	1	0	1	0	0	0	0	1	1	0	0	0	1	0	1	1
661	2	40	1	4	1	1	0	0	1	0	0	1	0	0	1	0	0	1	0	0	1	0	0	1	0	0	1	0	0	1	0	0	1	0	0	0	0	1	0	0	1	1	0	0	0	1	0	2	3
662	1	64	2	2	1	0	1	0	0	1	0	1	0	0	1	0	0	1	0	0	0	1	0	1	0	0	1	0	0	1	0	0	0	1	0	0	0	1	0	0	1	1	0	0	0	0	0	1	0
663	1	53	2	6	1	1	0	0	1	0	0	1	0	0	1	0	0	1	0	0	1	0	0	1	0	0	1	0	0	1	0	0	1	0	0	1	0	0	0	1	0	1	0	0	0	0	0	1	1
664	1	44	1	6	1	1	0	0	1	0	0	1	0	0	1	0	0	1	0	0	1	0	0	1	0	0	1	0	0	1	0	0	1	0	0	1	0	0	0	1	0	1	0	0	0	0	0	2	0
665	1	56	2	6	1	1	0	0	1	0	0	1	0	0	1	0	0	1	0	0	0	1	0	1	0	0	1	0	0	1	0	0	1	0	0	1	0	0	0	1	0	1	0	0	0	0	0	1	1
666	1	67	1	6	0	1	0	0	0	1	0	1	0	0	1	0	0	1	0	0	0	1	0	1	0	0	1	0	0	1	0	0	1	0	0	1	0	0	0	1	0	1	0	0	0	0	0	1	1
667	1	999	1	7	1	1	0	0	0	1	0	1	0	0	1	0	0	1	0	0	0	1	0	1	0	0	1	0	0	1	0	0	1	0	0	1	0	0	0	1	0	1	0	0	0	0	0	1	1
668	1	46	2	4	0	1	0	0	1	0	0	1	0	0	1	0	0	1	0	0	0	1	0	1	0	0	1	0	0	0	0	1	1	0	0	1	0	0	0	1	0	1	0	0	0	0	0	2	0
669	1	52	2	2	0	1	0	0	1	0	0	1	0	0	1	0	0	1	0	0	1	0	0	1	0	0	1	0	0	1	0	0	0	1	0	1	0	0	0	1	0	1	0	0	0	0	0	2	1
670	1	67	2	1	0	1	0	0	0	1	0	1	0	0	1	0	0	1	0	0	1	0	0	1	0	0	1	0	0	1	0	0	0	1	0	1	0	0	0	1	0	1	0	0	0	0	0	1	0
671	2	52	2	7	1	1	0	0	1	0	0	1	0	0	1	0	0	1	0	0	1	0	0	999	999	999	1	0	0	1	0	0	0	1	0	1	0	0	0	1	0	1	0	0	0	0	0	2	1
672	2	68	2	2	0	1	0	0	1	0	0	0	1	0	0	1	0	1	0	0	1	0	0	0	1	999	1	0	0	0	1	999	0	1	0	1	0	0	0	1	0	1	0	0	0	0	0	1	1
673	1	70	2	4	0	1	0	0	0	1	0	1	0	0	1	0	0	1	0	0	0	1	0	1	0	0	1	0	0	0	1	0	1	0	0	0	1	0	0	1	0	1	0	0	0	0	0	2	1
674	1	25	1	4	1	1	0	0	1	0	0	1	0	0	1	0	0	1	0	0	1	0	0	1	0	0	1	0	0	1	0	0	1	0	0	1	0	0	999	999	999	1	0	0	0	0	0	1	0
675	2	31	1	7	1	1	0	0	1	0	0	1	0	0	1	0	0	1	0	0	1	0	0	1	0	0	1	0	0	1	0	0	1	0	0	1	0	0	999	999	999	1	0	0	0	1	0	1	1
676	1	59	2	2	1	1	0	0	0	1	0	1	0	0	1	0	0	1	0	0	1	0	0	1	0	0	1	0	0	1	0	0	0	1	0	1	0	0	999	999	999	1	0	0	0	0	0	2	0
677	1	50	1	4	1	1	0	0	1	0	0	1	0	0	1	0	0	1	0	0	1	0	0	1	0	0	1	0	0	0	0	1	1	0	0	1	0	0	1	0	0	0	1	0	0	0	0	1	3
678	1	63	2	2	0	1	0	0	1	0	0	1	0	0	999	999	999	1	0	0	1	0	0	1	0	0	0	0	1	0	1	0	0	1	0	1	0	0	1	0	0	0	1	0	0	1	0	1	1
679	2	20	1	4	0	1	0	0	1	0	0	1	0	0	1	0	0	1	0	0	1	0	0	1	0	0	1	0	0	1	0	0	1	0	0	1	0	0	1	0	0	999	999	999	0	0	0	2	0
680	2	45	2	4	1	1	0	0	1	0	0	1	0	0	1	0	0	1	0	0	1	0	0	1	0	0	1	0	0	1	0	0	1	0	0	1	0	0	1	0	0	999	999	999	0	0	0	1	0
681	1	60	2	4	1	1	0	0	0	1	0	1	0	0	1	0	0	1	0	0	1	0	0	1	0	0	1	0	0	1	0	0	1	0	0	1	0	0	1	0	0	999	999	999	0	0	0	1	1
682	2	58	5	4	1	1	0	0	1	0	0	1	0	0	1	0	0	1	0	0	1	0	0	1	0	0	1	0	0	1	0	0	0	1	0	1	0	0	1	0	0	999	999	999	0	0	0	1	2
683	2	27	1	5	1	1	0	0	1	0	0	1	0	0	1	0	0	1	0	0	1	0	0	1	0	0	1	0	0	1	0	0	999	999	999	1	0	0	1	0	0	999	999	999	0	0	0	1	1
684	1	16	1	2	0	1	0	0	1	0	0	1	0	0	1	0	0	1	0	0	1	0	0	1	0	0	1	0	0	1	0	0	1	0	0	1	0	0	999	999	999	999	999	999	0	0	0	1	1
685	2	56	1	6	1	999	999	999	0	1	0	999	999	999	999	999	999	999	999	999	0	1	0	0	0	1	999	999	999	999	999	999	999	999	999	999	999	999	999	999	999	999	999	999	0	1	0	2	4
686	1	60	2	2	0	999	999	999	1	0	0	999	999	999	1	0	0	999	999	999	1	0	0	999	999	999	999	999	999	999	999	999	999	999	999	999	999	999	999	999	999	999	999	999	0	1	0	0	0
687	2	60	2	6	1	999	999	999	0	1	0	999	999	999	999	999	999	999	999	999	0	1	0	999	999	999	999	999	999	999	999	999	999	999	999	999	999	999	999	999	999	999	999	999	0	0	0	1	0
688	1	67	2	4	0	1	0	0	0	1	0	1	0	0	1	0	0	1	0	0	0	0	1	0	1	999	1	0	0	1	0	0	1	0	0	1	0	0	1	0	0	1	0	0	0	0	0	1	0
689	2	20	1	4	0	1	0	0	1	0	0	1	0	0	1	0	0	1	0	0	0	0	1	1	0	0	1	0	0	1	0	0	1	0	0	1	0	0	1	0	0	1	0	0	0	0	0	2	2
690	2	46	1	4	1	1	0	0	1	0	0	1	0	0	1	0	0	1	0	0	0	0	1	1	0	0	1	0	0	1	0	0	1	0	0	1	0	0	1	0	0	1	0	0	0	0	0	1	4
691	1	57	2	2	1	0	0	1	1	0	0	1	0	0	1	0	0	1	0	0	0	0	1	1	0	0	1	0	0	1	0	0	1	0	0	1	0	0	1	0	0	1	0	0	0	0	0	0	0
692	1	17	1	2	1	1	0	0	1	0	0	1	0	0	1	0	0	1	0	0	0	0	1	1	0	0	1	0	0	1	0	0	1	0	0	1	0	0	1	0	0	1	0	0	0	0	0	4	0
693	1	53	2	4	1	1	0	0	1	0	0	1	0	0	1	0	0	1	0	0	0	0	1	1	0	0	1	0	0	1	0	0	1	0	0	1	0	0	1	0	0	1	0	0	0	0	0	2	0
694	1	45	2	4	1	1	0	0	1	0	0	1	0	0	1	0	0	1	0	0	0	0	1	1	0	0	1	0	0	1	0	0	1	0	0	1	0	0	1	0	0	1	0	0	0	1	0	2	0
695	1	57	2	2	1	1	0	0	1	0	0	0	0	1	1	0	0	1	0	0	0	0	1	1	0	0	1	0	0	1	0	0	1	0	0	1	0	0	1	0	0	1	0	0	0	0	0	0	0
696	2	71	5	6	0	1	0	0	1	0	0	1	0	0	1	0	0	1	0	0	0	0	1	1	0	0	0	1	0	1	0	0	1	0	0	1	0	0	1	0	0	1	0	0	0	0	0	1	0
697	1	50	2	4	1	1	0	0	1	0	0	1	0	0	1	0	0	1	0	0	0	0	1	0	1	0	0	1	0	1	0	0	1	0	0	1	0	0	1	0	0	1	0	0	0	0	0	1	0
698	2	49	2	6	1	1	0	0	1	0	0	1	0	0	1	0	0	1	0	0	0	0	1	0	1	999	999	999	999	1	0	0	1	0	0	1	0	0	1	0	0	1	0	0	0	2	0	3	1
699	2	999	1	6	1	1	0	0	1	0	0	1	0	0	1	0	0	1	0	0	0	0	1	1	0	0	1	0	0	0	0	1	1	0	0	1	0	0	1	0	0	1	0	0	0	0	0	2	0
700	1	31	1	4	1	1	0	0	1	0	0	1	0	0	1	0	0	1	0	0	0	0	1	1	0	0	1	0	0	1	0	1	1	0	0	1	0	0	1	0	0	1	0	0	0	0	0	1	3
701	2	67	5	6	0	1	0	0	1	0	0	1	0	0	1	0	0	1	0	0	0	0	1	1	0	0	1	0	0	1	0	0	0	1	0	1	0	0	1	0	0	1	0	0	0	0	0	1	0
702	1	66	3	6	0	1	0	0	0	1	0	0	0	1	1	0	0	1	0	0	0	0	1	1	0	0	1	0	0	1	0	0	0	1	0	1	0	0	1	0	0	1	0	0	0	0	0	1	0
703	2	24	1	6	1	1	0	0	1	0	0	1	0	0	1	0	0	1	0	0	0	0	1	1	0	0	1	0	0	1	0	0	1	0	0	0	0	1	1	0	0	1	0	0	0	0	0	1	1
704	1	37	999	7	1	1	0	0	1	0	0	1	0	0	1	0	0	1	0	0	0	0	1	1	0	0	1	0	0	1	1	0	0	1	0	0	0	1	1	0	0	1	0	0	0	2	0	3	1
705	2	36	1	7	1	1	0	0	1	0	0	1	0	0	1	0	0	1	0	0	0	0	1	1	0	0	1	0	0	1	0	0	1	0	0	0	1	0	1	0	0	1	0	0	0	0	0	2	1
706	2	60	2	2	1	1	0	0	0	1	0	1	0	0	1	0	0	1	0	0	0	0	1	0	0	1	1	0	0	0	0	1	0	0	1	0	1	0	1	0	0	1	0	0	0	0	0	0	0
707	2	53	2	4	1	1	0	0	0	1	0	1	0	0	1	0	0	1	0	0	0	0	1	0	1	999	1	0	0	1	0	0	1	0	0	0	1	999	1	0	0	1	0	0	0	0	0	3	1
708	1	45	2	3	0	1	0	0	1	0	0	1	0	0	1	0	0	1	0	0	0	0	1	1	0	0	1	0	0	1	0	0	1	0	0	1	0	0	0	0	1	1	0	0	0	0	0	1	0
709	2	55	999	999	1	1	0	0	1	0	0	1	0	0	1	0	0	0	0	1	0	0	1	1	0	0	1	0	0	0	0	1	1	0	0	0	0	1	0	0	1	1	0	0	0	0	0	1	0
710	1	60	1	6	1	1	0	0	1	0	0	1	0	0	1	0	0	1	0	0	0	0	1	1	0	0	1	0	0	0	1	0	1	0	0	1	0	0	0	1	0	1	0	0	0	0	0	3	1
711	2	62	2	6	0	1	0	0	0	1	0	1	0	0	1	0	0	1	0	0	0	0	1	1	0	0	1	0	0	0	0	1	999	999	999	1	0	0	0	1	0	1	0	0	0	0	0	2	0
712	1	67	2	1	0	1	0	0	0	1	0	1	0	0	1	0	0	1	0	0	0	0	1	1	0	0	1	0	0	1	0	0	1	0	0	0	0	1	0	1	0	1	0	0	0	0	0	1	0
713	1	48	2	4	1	1	0	0	0	1	0	1	0	0	1	0	0	1	0	0	0	0	1	1	0	0	1	0	0	0	0	1	1	0	0	0	0	1	0	1	0	1	0	0	0	0	0	3	1
714	1	999	2	1	0	1	0	0	0	1	0	1	0	0	1	0	0	1	0	0	0	0	1	1	0	0	1	0	0	1	0	0	0	1	0	0	1	0	1	0	0	0	1	0	0	1	0	2	1
715	2	37	2	6	0	1	0	0	1	0	0	1	0	0	1	0	0	1	0	0	999	999	999	1	0	0	1	0	0	1	0	0	1	0	0	1	0	0	1	0	0	1	0	0	0	0	0	2	0
716	1	36	2	3	1	1	0	0	1	0	0	1	0	0	1	0	0	999	999	999	999	999	999	1	0	0	1	0	0	1	0	0	1	0	0	1	0	0	1	0	0	1	0	0	0	0	0	3	2
717	1	68	2	5	1	1	0	0	1	0	0	999	999	999	999	999	999	999	999	999	999	999	999	1	0	0	1	0	0	1	0	0	1	0	0	1	0	0	1	0	0	1	0	0	0	0	0	1	0
718	2	39	1	4	1	1	0	0	1	0	0	999	999	999	1	0	0	1	0	0	999	999	999	1	0	0	1	0	0	0	0	1	1	0	0	1	0	0	1	0	0	1	0	0	0	0	0	1	1
719	2	71	2	4	0	1	0	0	1	0	0	1	0	0	1	0	0	1	1	0	999	999	999	1	0	0	1	0	0	1	0	0	1	0	0	0	0	1	1	0	0	1	0	0	0	0	0	1	3
720	1	57	2	6	1	1	0	0	1	0	0	1	0	0	1	0	0	0	0	1	999	999	999	1	0	0	1	0	0	1	0	0	999	999	999	0	0	1	0	1	0	1	0	0	0	0	0	0	0
721	2	66	2	4	999	1	0	0	1	0	0	1	0	0	1	0	0	999	999	999	999	999	999	0	0	1	0	0	1	0	1	0	0	1	0	999	999	999	0	1	0	999	999	999	0	0	0	2	2
722	1	59	2	4	1	999	999	999	0	1	0	999	999	999	999	999	999	999	999	999	999	999	999	999	999	999	999	999	999	999	999	999	999	999	999	0	1	0	999	999	999	999	999	999	0	0	0	0	0
723	2	49	1	3	1	999	999	999	0	1	0	999	999	999	999	999	999	999	999	999	999	999	999	999	999	999	0	1	0	999	999	999	999	999	999	999	999	999	999	999	999	999	999	999	0	0	0	1	3
724	1	52	2	4	1	999	999	999	0	1	0	999	999	999	999	999	999	999	999	999	999	999	999	999	999	999	999	999	999	999	999	999	999	999	999	999	999	999	999	999	999	999	999	999	0	0	0	1	0
725	1	73	4	2	0	0	1	999	0	1	999	1	0	0	1	0	0	0	1	999	0	1	999	1	0	0	1	0	0	1	0	0	0	0	1	1	0	0	1	0	0	1	0	0	0	1	0	1	3
726	1	48	2	2	1	0	0	1	0	0	1	1	0	0	1	0	0	1	0	0	1	0	0	1	0	0	1	0	0	1	0	0	1	0	0	1	0	0	1	0	0	1	0	0	0	1	0	1	0
727	2	27	3	2	0	1	0	0	0	0	1	1	0	0	1	0	0	1	0	0	1	0	0	1	0	0	1	0	0	1	0	0	1	0	0	1	0	0	1	0	0	1	0	0	0	0	0	1	0
728	1	62	4	6	1	1	0	0	0	0	1	1	0	0	1	0	0	1	0	0	1	0	0	1	0	0	1	0	0	1	0	0	1	0	0	1	0	0	1	0	0	1	0	0	0	0	0	2	1
729	2	60	2	7	1	1	0	0	0	0	1	1	0	0	1	0	0	1	0	0	1	0	0	1	0	0	1	0	0	1	0	0	1	0	0	1	0	0	1	0	0	1	0	0	0	0	0	1	3
730	2	53	2	4	1	1	0	0	0	0	1	1	0	0	1	0	0	1	0	0	1	0	0	1	0	0	1	0	0	1	0	0	1	0	0	1	0	0	1	0	0	1	0	0	0	0	0	1	1
731	2	62	2	6	0	1	0	0	0	0	1	1	0	0	1	0	0	1	0	0	0	1	0	1	0	0	1	0	0	1	0	0	1	0	0	1	0	0	1	0	0	1	0	0	0	0	0	1	0
732	1	69	2	4	0	1	0	0	0	0	1	1	0	0	0	0	1	1	0	0	0	1	0	1	0	0	1	0	0	1	0	0	1	0	0	1	0	0	1	0	0	1	0	0	0	0	0	1	0
733	1	55	4	4	1	1	0	0	0	0	1	1	0	0	1	0	0	1	0	0	1	0	0	1	0	0	1	0	0	0	0	1	1	0	0	1	0	0	1	0	0	1	0	0	0	0	0	1	3
734	2	34	1	4	1	1	0	0	0	0	1	1	0	0	1	0	0	1	0	0	1	0	0	1	0	0	1	0	0	0	1	0	1	0	0	1	0	0	1	0	0	1	0	0	0	0	0	1	0
735	1	62	2	4	1	1	0	0	0	0	1	1	0	0	1	0	0	1	0	0	1	0	0	1	0	0	1	0	0	1	0	0	0	1	0	1	0	0	1	0	0	1	0	0	0	0	0	1	0
736	2	56	2	4	0	1	0	0	0	0	1	1	0	0	1	0	0	0	1	0	0	1	0	1	0	0	1	0	0	1	0	0	0	1	0	1	0	0	1	0	0	1	0	0	0	0	0	1	0
737	2	68	2	1	0	1	0	0	0	0	1	1	0	0	1	0	0	1	0	0	1	0	0	0	1	0	1	0	0	1	0	0	0	1	0	1	0	0	1	0	0	1	0	0	0	0	0	2	1
738	2	58	2	3	0	1	0	0	0	0	1	1	0	0	1	0	0	1	0	0	1	0	0	0	1	0	1	0	0	1	0	0	999	999	999	1	0	0	1	0	0	1	0	0	0	0	0	1	2
739	1	32	1	4	1	1	0	0	0	0	1	1	0	0	1	0	0	1	0	0	1	0	0	1	0	0	1	0	0	1	0	0	1	0	0	0	0	1	1	0	0	1	0	0	0	0	0	2	1
740	1	999	2	6	0	1	0	0	0	0	1	1	0	0	1	0	0	1	0	0	1	0	0	1	0	0	1	0	0	1	0	0	1	0	0	0	0	1	1	0	0	1	0	0	0	0	0	1	0
741	1	51	2	3	1	1	0	0	0	0	1	1	0	0	1	0	0	1	0	0	1	0	0	0	0	1	1	0	0	1	0	0	1	0	0	0	0	1	1	0	0	1	0	0	0	0	0	1	0
742	2	44	1	4	1	1	0	0	0	0	1	1	0	0	1	0	0	1	0	0	1	0	0	1	0	0	1	0	0	1	0	0	1	0	0	999	999	999	1	0	0	1	0	0	0	0	0	1	0
743	1	63	2	6	1	1	0	0	0	0	1	1	0	0	1	0	0	1	0	0	1	0	0	1	0	0	1	0	0	1	0	0	1	0	0	1	0	0	0	0	1	1	0	0	0	0	0	2	0
744	2	31	1	4	1	1	0	0	0	0	1	1	0	0	1	0	0	1	0	0	1	0	0	1	0	0	1	0	0	0	0	1	0	0	1	1	0	0	0	0	1	1	0	0	0	0	0	1	0
745	1	42	2	4	1	1	0	0	0	0	1	1	0	0	1	0	0	1	0	0	1	0	0	1	0	0	1	0	0	1	0	0	1	0	0	1	0	0	1	0	0	0	1	0	0	0	0	3	2
746	1	65	4	7	1	1	0	0	0	0	1	1	0	0	1	0	0	1	0	0	0	0	1	1	0	0	1	0	0	1	0	0	1	0	0	1	0	0	1	0	0	1	0	0	0	0	0	0	0
747	2	68	2	4	0	1	0	0	0	0	1	1	0	0	1	0	0	1	0	0	0	0	1	1	0	0	1	0	0	0	0	1	1	0	0	1	0	0	1	0	0	1	0	0	0	0	0	1	1
748	1	62	2	6	1	0	0	1	0	0	1	1	0	0	1	0	0	1	0	0	0	0	1	0	0	1	1	0	0	0	0	1	1	0	0	1	0	0	1	0	0	1	0	0	0	0	0	1	1
749	1	73	2	4	0	1	0	0	0	0	1	1	0	0	1	0	0	1	0	0	0	0	1	1	0	0	1	0	0	1	0	0	0	1	0	1	0	0	1	0	0	1	0	0	0	0	0	2	0
750	1	61	1	6	1	1	0	0	0	0	1	1	0	0	1	0	0	0	0	1	0	0	1	1	0	0	1	0	0	1	0	0	1	0	0	1	0	0	0	0	1	1	0	0	0	0	0	1	0
751	2	999	4	4	0	999	999	999	999	999	999	999	999	999	999	999	999	999	999	999	0	1	999	0	1	0	999	999	999	999	999	999	999	999	999	999	999	999	999	999	999	999	999	999	0	0	0	0	1
752	2	56	2	3	0	1	0	0	999	999	999	1	0	0	1	0	0	1	0	0	1	0	0	1	0	0	1	0	0	1	0	0	1	0	0	1	0	0	1	0	0	1	0	0	0	0	0	1	0
753	1	42	1	7	1	1	0	0	999	999	999	1	0	0	1	0	0	1	0	0	1	0	0	1	0	0	1	0	0	1	0	0	1	0	0	1	0	0	1	0	0	1	0	0	0	0	0	2	1
754	1	57	1	2	1	999	999	999	999	999	999	999	999	999	999	999	999	999	999	999	0	1	0	0	1	0	999	999	999	999	999	999	999	999	999	999	999	999	999	999	999	999	999	999	0	0	0	2	0
755	2	999	2	7	1	1	0	0	999	999	999	1	0	0	1	0	0	1	0	0	999	999	999	999	999	999	1	0	0	999	999	999	999	999	999	1	0	0	1	0	0	1	0	0	0	0	0	1	1
756	2	34	1	4	1	999	999	999	999	999	999	999	999	999	999	999	999	999	999	999	999	999	999	999	999	999	999	999	999	0	0	1	999	999	999	999	999	999	999	999	999	999	999	999	0	0	0	1	1
757	2	50	1	6	1	999	999	999	999	999	999	999	999	999	999	999	999	999	999	999	999	999	999	0	1	0	999	999	999	999	999	999	999	999	999	999	999	999	999	999	999	999	999	999	0	0	0	1	3
758	2	48	1	7	1	999	999	999	999	999	999	999	999	999	999	999	999	0	1	0	999	999	999	999	999	999	999	999	999	999	999	999	999	999	999	999	999	999	999	999	999	999	999	999	0	0	0	2	0
759	1	72	3	6	0	999	999	999	999	999	999	999	999	999	999	999	999	999	999	999	999	999	999	999	999	999	999	999	999	999	999	999	999	999	999	999	999	999	999	999	999	999	999	999	0	0	0	0	0
760	1	48	3	6	1	999	999	999	999	999	999	999	999	999	999	999	999	999	999	999	999	999	999	999	999	999	999	999	999	999	999	999	999	999	999	999	999	999	999	999	999	999	999	999	0	1	0	2	2
761	2	66	2	2	0	999	999	999	999	999	999	999	999	999	999	999	999	999	999	999	999	999	999	999	999	999	999	999	999	999	999	999	999	999	999	999	999	999	999	999	999	999	999	999	0	0	0	1	0
762	2	29	1	4	0	999	999	999	999	999	999	999	999	999	999	999	999	999	999	999	999	999	999	999	999	999	999	999	999	999	999	999	999	999	999	999	999	999	999	999	999	999	999	999	0	0	0	0	0
763	2	73	5	2	0	1	0	0	0	1	999	1	0	0	1	0	0	1	0	0	1	0	0	0	0	1	0	0	1	0	1	999	0	1	999	0	1	0	1	0	0	1	0	0	1	0	0	3	1
764	2	55	2	6	1	1	0	0	1	0	0	1	0	0	1	0	0	1	0	0	0	1	999	1	0	0	1	0	0	1	0	0	1	0	0	0	0	1	1	0	0	1	0	0	1	0	1	2	1
765	1	60	1	6	1	1	0	0	1	0	0	1	0	0	1	0	0	1	0	0	0	1	999	1	0	0	1	0	0	0	1	999	1	0	0	0	0	1	1	0	0	1	0	0	1	2	0	3	1
766	1	16	1	2	0	1	0	0	1	0	0	1	0	0	1	0	0	0	1	999	1	0	0	1	0	0	1	0	0	1	0	0	1	0	0	1	0	0	1	0	0	1	0	0	1	0	0	2	1
767	1	70	2	6	0	0	1	0	1	0	0	1	0	0	1	0	0	1	0	0	1	0	0	1	0	0	1	0	0	1	0	0	1	0	0	1	0	0	1	0	0	1	0	0	1	0	0	2	0
768	2	27	2	7	0	0	1	0	1	0	0	1	0	0	1	0	0	1	0	0	1	0	0	1	0	0	1	0	0	1	0	0	1	0	0	1	0	0	1	0	0	1	0	0	1	1	1	3	1
769	2	40	2	7	1	1	0	0	1	0	0	1	0	0	1	0	0	1	0	0	1	0	0	1	0	0	1	0	0	1	0	0	1	0	0	1	0	0	1	0	0	1	0	0	1	2	1	2	1
770	1	23	1	5	0	1	0	0	1	0	0	1	0	0	1	0	0	1	0	0	1	0	0	1	0	0	1	0	0	1	0	0	1	0	0	1	0	0	1	0	0	1	0	0	1	0	0	1	1
771	1	52	2	6	1	1	0	0	1	0	0	1	0	0	1	0	0	1	0	0	1	0	0	1	0	0	1	0	0	1	0	0	1	0	0	1	0	0	1	0	0	1	0	0	1	1	1	2	4
772	2	22	1	5	0	1	0	0	1	0	0	1	0	0	1	0	0	1	0	0	1	0	0	1	0	0	1	0	0	1	0	0	1	0	0	1	0	0	1	0	0	1	0	0	1	0	1	2	3
773	2	23	1	4	0	1	0	0	1	0	0	1	0	0	1	0	0	1	0	0	1	0	0	1	0	0	1	0	0	1	0	0	1	0	0	1	0	0	1	0	0	1	0	0	1	0	0	2	1
774	1	19	1	4	0	1	0	0	1	0	0	1	0	0	1	0	0	1	0	0	1	0	0	1	0	0	1	0	0	1	0	0	1	0	0	1	0	0	1	0	0	1	0	0	1	0	1	3	1
775	1	999	1	4	0	1	0	0	1	0	0	1	0	0	1	0	0	1	0	0	1	0	0	1	0	0	1	0	0	1	0	0	1	0	0	1	0	0	1	0	0	1	0	0	1	1	1	1	1
776	2	41	2	3	0	1	0	0	1	0	0	1	0	0	1	0	0	1	0	0	1	0	0	1	0	0	1	0	0	1	0	0	1	0	0	1	0	0	1	0	0	1	0	0	1	1	0	3	1
777	2	32	2	7	1	1	0	0	1	0	0	1	0	0	1	0	0	1	0	0	1	0	0	1	0	0	1	0	0	1	0	0	1	0	0	1	0	0	1	0	0	1	0	0	1	0	0	1	1
778	1	30	1	4	1	1	0	0	1	0	0	1	0	0	1	0	0	1	0	0	1	0	0	1	0	0	1	0	0	1	0	0	1	0	0	1	0	0	1	0	0	1	0	0	1	0	1	1	1
779	2	22	1	4	0	1	0	0	1	0	0	1	0	0	1	0	0	1	0	0	1	0	0	1	0	0	1	0	0	1	0	0	1	0	0	1	0	0	1	0	0	1	0	0	1	0	0	2	1
780	1	58	999	6	1	1	0	0	1	0	0	1	0	0	1	0	0	1	0	0	1	0	0	1	0	0	1	0	0	1	0	0	1	0	0	1	0	0	1	0	0	1	0	0	1	0	1	2	1
781	2	29	2	5	1	1	0	0	1	0	0	1	0	0	1	0	0	1	0	0	1	0	0	1	0	0	1	0	0	1	0	0	1	0	0	1	0	0	1	0	0	1	0	0	1	1	1	1	1
782	1	35	1	5	1	1	0	0	1	0	0	1	0	0	1	0	0	1	0	0	1	0	0	1	0	0	1	0	0	1	0	0	1	0	0	1	0	0	1	0	0	1	0	0	1	0	0	2	1
783	2	32	1	4	1	1	0	0	1	0	0	1	0	0	1	0	0	1	0	0	1	0	0	1	0	0	1	0	0	1	0	0	1	0	0	1	0	0	1	0	0	1	0	0	1	0	1	3	1
784	1	34	1	4	0	1	0	0	1	0	0	1	0	0	1	0	0	1	0	0	1	0	0	1	0	0	1	0	0	1	0	0	1	0	0	1	0	0	1	0	0	1	0	0	1	1	1	2	0
785	1	29	1	6	1	1	0	0	1	0	0	1	0	0	1	0	0	1	0	0	1	0	0	1	0	0	1	0	0	1	0	0	1	0	0	1	0	0	1	0	0	1	0	0	1	2	1	3	1
786	2	18	1	2	0	1	0	0	1	0	0	1	0	0	1	0	0	1	0	0	1	0	0	1	0	0	1	0	0	1	0	0	1	0	0	1	0	0	1	0	0	1	0	0	1	0	0	0	1
787	1	20	1	4	1	1	0	0	1	0	0	1	0	0	1	0	0	1	0	0	1	0	0	1	0	0	1	0	0	1	0	0	1	0	0	1	0	0	1	0	0	1	0	0	1	1	1	3	1
788	2	22	1	4	0	1	0	0	1	0	0	1	0	0	1	0	0	1	0	0	1	0	0	1	0	0	1	0	0	1	0	0	1	0	0	1	0	0	1	0	0	1	0	0	1	0	1	2	2
789	2	27	1	5	0	1	0	0	1	0	0	1	0	0	1	0	0	1	0	0	1	0	0	1	0	0	1	0	0	1	0	0	1	0	0	1	0	0	1	0	0	1	0	0	1	0	0	1	2
790	1	18	1	2	0	1	0	0	1	0	0	1	0	0	1	0	0	1	0	0	1	0	0	1	0	0	1	0	0	1	0	0	1	0	0	1	0	0	1	0	0	1	0	0	1	0	0	1	0
791	2	47	2	6	1	1	0	0	1	0	0	1	0	0	1	0	0	1	0	0	1	0	0	1	0	0	1	0	0	1	0	0	1	0	0	1	0	0	1	0	0	1	0	0	1	0	0	2	0
792	1	35	1	7	1	1	0	0	1	0	0	1	0	0	1	0	0	1	0	0	1	0	0	1	0	0	1	0	0	1	0	0	1	0	0	1	0	0	1	0	0	1	0	0	1	0	0	1	0
793	2	51	2	6	1	1	0	0	1	0	0	1	0	0	1	0	0	1	0	0	1	0	0	1	0	0	1	0	0	1	0	0	1	0	0	1	0	0	1	0	0	1	0	0	1	0	0	1	1
794	1	7	2	6	1	1	0	0	1	0	0	1	0	0	1	0	0	1	0	0	1	0	0	1	0	0	1	0	0	1	0	0	1	0	0	1	0	0	1	0	0	1	0	0	1	1	1	2	1
795	1	43	2	4	1	1	0	0	1	0	0	1	0	0	1	0	0	1	0	0	1	0	0	1	0	0	1	0	0	1	0	0	1	0	0	1	0	0	1	0	0	1	0	0	1	0	1	1	0
796	2	51	2	7	1	1	0	0	1	0	0	1	0	0	1	0	0	1	0	0	1	0	0	1	0	0	1	0	0	1	0	0	1	0	0	1	0	0	1	0	0	1	0	0	1	0	1	1	0
797	2	19	1	4	0	1	0	0	1	0	0	1	0	0	1	0	0	1	0	0	1	0	0	1	0	0	1	0	0	1	0	0	1	0	0	1	0	0	1	0	0	1	0	0	1	2	1	2	1
798	1	21	1	4	0	1	0	0	1	0	0	1	0	0	1	0	0	1	0	0	1	0	0	1	0	0	1	0	0	1	0	0	1	0	0	1	0	0	1	0	0	1	0	0	1	0	1	2	1
799	1	47	1	6	1	1	0	0	1	0	0	1	0	0	1	0	0	1	0	0	1	0	0	1	0	0	1	0	0	1	0	0	1	0	0	1	0	0	1	0	0	1	0	0	1	0	0	2	0
800	1	28	1	7	1	1	0	0	1	0	0	1	0	0	1	0	0	1	0	0	1	0	0	1	0	0	1	0	0	1	0	0	1	0	0	1	0	0	1	0	0	1	0	0	1	1	1	2	1
801	2	27	1	6	1	1	0	0	1	0	0	1	0	0	1	0	0	1	0	0	1	0	0	1	0	0	1	0	0	1	0	0	1	0	0	1	0	0	1	0	0	1	0	0	1	0	0	1	1
802	2	16	1	2	0	1	0	0	1	0	0	1	0	0	1	0	0	1	0	0	1	0	0	1	0	0	1	0	0	1	0	0	1	0	0	1	0	0	1	0	0	1	0	0	1	0	0	1	1
803	2	49	1	4	1	1	0	0	1	0	0	1	0	0	1	0	0	1	0	0	1	0	0	1	0	0	1	0	0	1	0	0	1	0	0	1	0	0	1	0	0	1	0	0	1	1	0	1	0
804	2	38	1	5	1	1	0	0	1	0	0	1	0	0	1	0	0	1	0	0	1	0	0	1	0	0	1	0	0	1	0	0	1	0	0	1	0	0	1	0	0	1	0	0	1	1	1	2	1
805	2	43	2	7	1	1	0	0	1	0	0	1	0	0	1	0	0	1	0	0	1	0	0	1	0	0	1	0	0	1	0	0	1	0	0	1	0	0	1	0	0	1	0	0	1	0	0	3	1
806	1	29	1	6	1	1	0	0	1	0	0	1	0	0	1	0	0	1	0	0	1	0	0	1	0	0	1	0	0	1	0	0	1	0	0	1	0	0	1	0	0	1	0	0	1	0	1	2	1
807	2	42	1	6	1	1	0	0	1	0	0	1	0	0	1	0	0	1	0	0	1	0	0	1	0	0	1	0	0	1	0	0	1	0	0	1	0	0	1	0	0	1	0	0	1	0	0	1	3
808	1	20	1	4	0	1	0	0	1	0	0	1	0	0	1	0	0	1	0	0	1	0	0	1	0	0	1	0	0	1	0	0	1	0	0	1	0	0	1	0	0	1	0	0	1	0	1	2	2
809	2	64	999	6	0	1	0	0	1	0	0	1	0	0	1	0	0	1	0	0	1	0	0	1	0	0	1	0	0	1	0	0	1	0	0	1	0	0	1	0	0	1	0	0	1	1	1	2	1
810	1	34	1	5	1	1	0	0	1	0	0	1	0	0	1	0	0	1	0	0	1	0	0	1	0	0	1	0	0	1	0	0	1	0	0	1	0	0	1	0	0	1	0	0	1	1	1	2	1
811	2	21	1	4	0	1	0	0	1	0	0	1	0	0	1	0	0	1	0	0	1	0	0	1	0	0	1	0	0	1	0	0	1	0	0	1	0	0	1	0	0	1	0	0	1	0	0	1	1
812	2	36	2	6	1	1	0	0	1	0	0	1	0	0	1	0	0	1	0	0	1	0	0	1	0	0	1	0	0	1	0	0	1	0	0	1	0	0	1	0	0	1	0	0	1	1	0	1	1
813	2	16	1	2	0	1	0	0	1	0	0	1	0	0	1	0	0	1	0	0	1	0	0	1	0	0	1	0	0	1	0	0	1	0	0	1	0	0	1	0	0	1	0	0	1	0	0	1	0
814	2	60	2	2	0	1	0	0	1	0	0	1	0	0	1	0	0	1	0	0	1	0	0	1	0	0	1	0	0	1	0	0	1	0	0	1	0	0	1	0	0	1	0	0	1	1	0	3	1
815	1	18	1	3	0	1	0	0	1	0	0	1	0	0	1	0	0	1	0	0	1	0	0	1	0	0	1	0	0	1	0	0	1	0	0	1	0	0	1	0	0	1	0	0	1	0	1	1	1
816	1	48	1	6	1	1	0	0	1	0	0	1	0	0	1	0	0	1	0	0	1	0	0	1	0	0	1	0	0	1	0	0	1	0	0	1	0	0	1	0	0	1	0	0	1	1	1	2	1
817	1	37	2	4	1	1	0	0	1	0	0	1	0	0	1	0	0	1	0	0	1	0	0	1	0	0	1	0	0	1	0	0	1	0	0	1	0	0	1	0	0	1	0	0	1	0	0	1	0
818	2	39	2	4	1	1	0	0	1	0	0	1	0	0	1	0	0	1	0	0	1	0	0	1	0	0	1	0	0	1	0	0	1	0	0	1	0	0	1	0	0	1	0	0	1	1	1	1	2
819	1	21	1	4	0	1	0	0	1	0	0	1	0	0	1	0	0	1	0	0	1	0	0	1	0	0	1	0	0	1	0	0	1	0	0	1	0	0	1	0	0	1	0	0	1	0	1	1	1
820	2	24	1	4	0	1	0	0	1	0	0	1	0	0	1	0	0	1	0	0	1	0	0	1	0	0	1	0	0	1	0	0	1	0	0	1	0	0	1	0	0	1	0	0	1	0	1	2	1
821	2	49	2	6	1	1	0	0	1	0	0	1	0	0	1	0	0	1	0	0	1	0	0	1	0	0	1	0	0	1	0	0	1	0	0	1	0	0	1	0	0	1	0	0	1	1	0	1	1
822	2	36	2	4	1	1	0	0	1	0	0	1	0	0	1	0	0	1	0	0	1	0	0	1	0	0	1	0	0	1	0	0	1	0	0	1	0	0	1	0	0	1	0	0	1	1	0	2	1
823	1	20	1	4	0	1	0	0	1	0	0	1	0	0	1	0	0	1	0	0	1	0	0	1	0	0	1	0	0	1	0	0	1	0	0	1	0	0	1	0	0	1	0	0	1	0	0	2	0
824	2	30	1	4	1	1	0	0	1	0	0	1	0	0	1	0	0	1	0	0	1	0	0	1	0	0	1	0	0	1	0	0	1	0	0	1	0	0	1	0	0	1	0	0	1	0	0	2	1
825	2	18	1	2	0	1	0	0	1	0	0	1	0	0	1	0	0	1	0	0	1	0	0	1	0	0	1	0	0	1	0	0	1	0	0	1	0	0	1	0	0	1	0	0	1	0	0	2	1
826	1	32	1	4	1	1	0	0	1	0	0	1	0	0	1	0	0	1	0	0	1	0	0	1	0	0	1	0	0	1	0	0	1	0	0	1	0	0	1	0	0	1	0	0	1	1	0	2	2
827	1	29	1	6	1	1	0	0	1	0	0	1	0	0	1	0	0	1	0	0	1	0	0	1	0	0	1	0	0	1	0	0	1	0	0	1	0	0	1	0	0	1	0	0	1	0	0	2	3
828	2	23	1	4	0	1	0	0	1	0	0	1	0	0	1	0	0	1	0	0	1	0	0	1	0	0	1	0	0	1	0	0	1	0	0	1	0	0	1	0	0	1	0	0	1	0	0	1	1
829	2	25	1	5	0	1	0	0	1	0	0	1	0	0	1	0	0	1	0	0	1	0	0	1	0	0	1	0	0	1	0	0	1	0	0	1	0	0	1	0	0	1	0	0	1	0	0	2	2
830	1	25	1	5	0	1	0	0	1	0	0	1	0	0	1	0	0	1	0	0	1	0	0	1	0	0	1	0	0	1	0	0	1	0	0	1	0	0	1	0	0	1	0	0	1	1	1	2	2
831	1	28	1	6	0	1	0	0	1	0	0	1	0	0	1	0	0	1	0	0	1	0	0	1	0	0	1	0	0	1	0	0	1	0	0	1	0	0	1	0	0	1	0	0	1	0	0	1	0
832	1	25	1	4	0	1	0	0	1	0	0	1	0	0	1	0	0	1	0	0	1	0	0	1	0	0	1	0	0	1	0	0	1	0	0	1	0	0	1	0	0	1	0	0	1	4	0	2	1
833	1	35	1	5	1	1	0	0	1	0	0	1	0	0	1	0	0	1	0	0	1	0	0	1	0	0	1	0	0	1	0	0	1	0	0	1	0	0	1	0	0	1	0	0	1	0	0	2	1
834	1	32	1	6	1	1	0	0	1	0	0	1	0	0	1	0	0	1	0	0	1	0	0	1	0	0	1	0	0	1	0	0	1	0	0	1	0	0	1	0	0	1	0	0	1	1	1	2	1
835	1	32	2	4	1	1	0	0	1	0	0	1	0	0	1	0	0	1	0	0	1	0	0	1	0	0	1	0	0	1	0	0	1	0	0	1	0	0	1	0	0	1	0	0	1	0	0	2	1
836	2	21	1	4	0	1	0	0	1	0	0	1	0	0	1	0	0	1	0	0	1	0	0	1	0	0	1	0	0	1	0	0	1	0	0	1	0	0	1	0	0	1	0	0	1	0	0	1	1
837	1	33	2	6	1	1	0	0	1	0	0	1	0	0	1	0	0	1	0	0	1	0	0	1	0	0	0	0	1	1	0	0	1	0	0	1	0	0	1	0	0	1	0	0	1	1	1	3	2
838	2	40	1	4	1	1	0	0	1	0	0	1	0	0	1	0	0	1	0	0	1	0	0	1	0	0	1	0	0	1	0	0	1	0	0	1	0	0	1	0	0	1	0	0	1	1	0	3	1
839	1	35	1	7	1	1	0	0	1	0	0	1	0	0	1	0	0	1	0	0	1	0	0	1	0	0	1	0	0	1	0	0	1	0	0	1	0	0	1	0	0	1	0	0	1	0	1	2	2
840	2	40	2	3	1	1	0	0	1	0	0	1	0	0	1	0	0	1	0	0	1	0	0	1	0	0	1	0	0	1	0	0	1	0	0	1	0	0	1	0	0	1	0	0	1	1	1	3	1
841	2	42	2	5	1	1	0	0	1	0	0	1	0	0	1	0	0	1	0	0	1	0	0	1	0	0	1	0	0	1	0	0	1	0	0	1	0	0	1	0	0	1	0	0	1	1	1	2	2
842	1	35	1	5	1	1	0	0	1	0	0	1	0	0	1	0	0	1	0	0	1	0	0	1	0	0	1	0	0	1	0	0	1	0	0	1	0	0	1	0	0	1	0	0	1	0	1	2	2
843	2	20	1	4	0	1	0	0	1	0	0	1	0	0	1	0	0	1	0	0	1	0	0	1	0	0	1	0	0	1	0	0	1	0	0	1	0	0	1	0	0	1	0	0	1	0	0	2	2
844	2	44	2	4	1	1	0	0	1	0	0	1	0	0	1	0	0	1	0	0	1	0	0	1	0	0	1	0	0	1	0	0	1	0	0	1	0	0	1	0	0	1	0	0	1	1	1	3	0
845	1	47	1	2	1	1	0	0	1	0	0	1	0	0	1	0	0	1	0	0	1	0	0	1	0	0	1	0	0	1	0	0	1	0	0	1	0	0	1	0	0	1	0	0	1	0	0	1	2
846	2	17	1	999	0	1	0	0	1	0	0	1	0	0	1	0	0	1	0	0	1	0	0	1	0	0	1	0	0	1	0	0	1	0	0	1	0	0	1	0	0	1	0	0	1	0	0	2	2
847	2	31	1	5	1	1	0	0	1	0	0	1	0	0	1	0	0	1	0	0	1	0	0	1	0	0	1	0	0	1	0	0	1	0	0	1	0	0	1	0	0	1	0	0	1	1	1	3	1
848	2	16	1	2	0	1	0	0	1	0	0	1	0	0	1	0	0	1	0	0	1	0	0	1	0	0	1	0	0	1	0	0	1	0	0	1	0	0	1	0	0	1	0	0	1	1	0	3	2
849	2	39	1	3	1	1	0	0	1	0	0	1	0	0	1	0	0	1	0	0	1	0	0	1	0	0	1	0	0	1	0	0	1	0	0	1	0	0	1	0	0	1	0	0	1	1	1	2	2
850	2	31	2	5	0	1	0	0	1	0	0	1	0	0	1	0	0	1	0	0	1	0	0	1	0	0	1	0	0	1	0	0	1	0	0	1	0	0	1	0	0	1	0	0	1	2	0	2	1
851	2	63	2	2	0	0	1	0	0	1	0	1	0	0	1	0	0	1	0	0	1	0	0	1	0	0	1	0	0	1	0	0	1	0	0	1	0	0	1	0	0	1	0	0	1	1	0	1	0
852	1	65	5	2	0	1	0	0	0	1	0	1	0	0	1	0	0	1	0	0	1	0	0	1	0	0	1	0	0	1	0	0	1	0	0	1	0	0	1	0	0	1	0	0	1	0	1	2	0
853	2	37	1	5	0	1	0	0	0	1	0	1	0	0	1	0	0	1	0	0	1	0	0	1	0	0	1	0	0	1	0	0	1	0	0	1	0	0	1	0	0	1	0	0	1	0	0	2	0
854	2	999	2	4	0	1	0	0	0	1	0	1	0	0	1	0	0	1	0	0	1	0	0	1	0	0	1	0	0	1	0	0	1	0	0	1	0	0	1	0	0	1	0	0	1	0	0	2	1
855	1	43	1	6	1	1	0	0	0	1	0	1	0	0	1	0	0	1	0	0	1	0	0	1	0	0	1	0	0	1	0	0	1	0	0	1	0	0	1	0	0	1	0	0	1	0	1	2	2
856	2	60	2	6	1	1	0	0	0	1	0	1	0	0	1	0	0	1	0	0	1	0	0	1	0	0	1	0	0	1	0	0	1	0	0	1	0	0	1	0	0	1	0	0	1	0	1	2	1
857	1	42	1	4	1	1	0	0	0	1	0	1	0	0	1	0	0	1	0	0	1	0	0	1	0	0	1	0	0	1	0	0	1	0	0	1	0	0	1	0	0	1	0	0	1	2	1	2	1
858	2	44	1	4	1	1	0	0	1	0	0	999	999	999	1	0	0	1	0	0	1	0	0	1	0	0	1	0	0	1	0	0	1	0	0	1	0	0	1	0	0	1	0	0	1	2	0	2	0
859	1	59	4	4	1	1	0	0	1	0	0	1	0	0	1	0	0	0	1	0	1	0	0	1	0	0	1	0	0	1	0	0	1	0	0	1	0	0	1	0	0	1	0	0	1	0	1	2	1
860	2	30	1	6	0	1	0	0	1	0	0	1	0	0	1	0	0	0	1	0	1	0	0	1	0	0	1	0	0	1	0	0	1	0	0	1	0	0	1	0	0	1	0	0	1	0	0	2	3
861	2	60	2	6	1	0	1	0	1	0	0	1	0	0	1	0	0	1	0	0	0	1	0	1	0	0	1	0	0	1	0	0	1	0	0	1	0	0	1	0	0	1	0	0	1	1	1	2	2
862	2	66	2	6	0	0	1	0	1	0	0	1	0	0	1	0	0	1	0	0	0	1	0	1	0	0	1	0	0	1	0	0	1	0	0	1	0	0	1	0	0	1	0	0	1	1	0	2	1
863	2	60	2	2	0	0	1	0	1	0	0	1	0	0	1	0	0	1	0	0	0	1	0	1	0	0	1	0	0	1	0	0	1	0	0	1	0	0	1	0	0	1	0	0	1	2	1	2	1
864	2	67	2	4	0	1	0	0	1	0	0	1	0	0	1	0	0	1	0	0	0	1	0	1	0	0	1	0	0	1	0	0	1	0	0	1	0	0	1	0	0	1	0	0	1	1	0	1	0
865	2	15	1	2	0	1	0	0	1	0	0	1	0	0	1	0	0	1	0	0	0	1	0	1	0	0	1	0	0	1	0	0	1	0	0	1	0	0	1	0	0	1	0	0	1	0	0	1	1
866	1	50	2	2	1	1	0	0	1	0	0	1	0	0	1	0	0	1	0	0	0	1	0	1	0	0	1	0	0	1	0	0	1	0	0	1	0	0	1	0	0	1	0	0	1	0	0	1	0
867	1	64	1	6	0	1	0	0	1	0	0	1	0	0	1	0	0	1	0	0	0	1	0	1	0	0	1	0	0	1	0	0	1	0	0	1	0	0	1	0	0	1	0	0	1	1	1	3	1
868	1	33	2	6	1	1	0	0	1	0	0	1	0	0	1	0	0	1	0	0	0	1	0	1	0	0	1	0	0	1	0	0	1	0	0	1	0	0	1	0	0	1	0	0	1	0	0	3	2
869	2	40	1	6	1	1	0	0	1	0	0	1	0	0	1	0	0	1	0	0	0	1	0	1	0	0	1	0	0	1	0	0	1	0	0	1	0	0	1	0	0	1	0	0	1	1	1	3	1
870	1	49	2	7	1	1	0	0	0	1	0	1	0	0	1	0	0	1	0	0	0	1	0	1	0	0	1	0	0	1	0	0	1	0	0	1	0	0	1	0	0	1	0	0	1	0	1	1	2
871	1	68	2	4	0	1	0	0	0	1	0	1	0	0	1	0	0	1	0	0	0	1	0	1	0	0	1	0	0	1	0	0	1	0	0	1	0	0	1	0	0	1	0	0	1	2	0	2	0
872	2	58	2	2	0	1	0	0	0	1	0	1	0	0	1	0	0	1	0	0	0	1	0	1	0	0	1	0	0	1	0	0	1	0	0	1	0	0	1	0	0	1	0	0	1	1	1	2	0
873	2	58	2	7	1	1	0	0	0	1	0	999	999	999	1	0	0	1	0	0	0	1	0	1	0	0	1	0	0	1	0	0	1	0	0	1	0	0	1	0	0	1	0	0	1	0	0	3	1
874	2	19	1	4	0	1	0	0	1	0	0	1	0	0	1	0	0	0	1	0	0	1	0	1	0	0	1	0	0	1	0	0	1	0	0	1	0	0	1	0	0	1	0	0	1	0	0	1	1
875	2	47	4	4	1	1	0	0	1	0	0	1	0	0	1	0	0	1	0	0	1	0	0	0	1	0	1	0	0	1	0	0	1	0	0	1	0	0	1	0	0	1	0	0	1	1	1	1	1
876	2	71	2	1	0	1	0	0	1	0	0	1	0	0	0	0	1	1	0	0	1	0	0	0	1	0	0	0	1	1	0	0	1	0	0	1	0	0	1	0	0	1	0	0	1	2	1	2	1
877	2	57	4	4	1	1	0	0	1	0	0	1	0	0	1	0	0	1	0	0	0	1	0	0	1	0	1	0	0	1	0	0	1	0	0	1	0	0	1	0	0	1	0	0	1	0	0	3	1
878	1	46	2	4	1	1	0	0	1	0	0	1	0	0	1	0	0	1	0	0	0	1	0	0	1	0	1	0	0	1	0	0	1	0	0	1	0	0	1	0	0	1	0	0	1	1	1	3	1
879	2	60	2	6	1	1	0	0	1	0	0	1	0	0	1	0	0	1	0	0	0	1	0	0	1	0	1	0	0	1	0	0	1	0	0	1	0	0	1	0	0	1	0	0	1	2	1	3	2
880	2	62	2	4	0	1	0	0	0	1	0	1	0	0	1	0	0	1	0	0	0	1	0	0	1	0	0	0	1	1	0	0	1	0	0	1	0	0	1	0	0	1	0	0	1	1	1	2	0
881	2	54	2	6	0	1	0	0	1	0	0	1	0	0	1	0	0	0	1	0	0	1	0	0	1	0	1	0	0	1	0	0	1	0	0	1	0	0	1	0	0	1	0	0	1	1	1	1	0
882	2	43	2	4	1	1	0	0	1	0	0	1	0	0	1	0	0	1	0	0	1	0	0	0	0	1	0	0	1	1	0	0	1	0	0	1	0	0	1	0	0	1	0	0	1	0	0	1	0
883	2	65	2	4	0	1	0	0	0	1	0	1	0	0	1	0	0	1	0	0	1	0	0	0	0	1	1	0	0	1	0	0	1	0	0	1	0	0	1	0	0	1	0	0	1	0	0	1	1
884	2	54	1	4	1	1	0	0	1	0	0	1	0	0	1	0	0	0	1	0	0	1	0	0	0	1	1	0	0	1	0	0	1	0	0	1	0	0	1	0	0	1	0	0	1	0	0	2	2
885	2	56	1	5	1	1	0	0	1	0	0	1	0	0	1	0	0	0	0	1	0	1	0	0	0	1	1	0	0	1	0	0	1	0	0	1	0	0	1	0	0	1	0	0	1	0	1	3	1
886	1	69	2	6	0	1	0	0	0	1	0	1	0	0	1	0	0	0	1	0	1	0	0	1	0	0	0	1	0	1	0	0	1	0	0	1	0	0	1	0	0	1	0	0	1	1	0	2	0
887	2	56	2	4	0	1	0	0	0	1	0	1	0	0	0	0	1	1	0	0	0	1	0	1	0	0	0	1	0	1	0	0	1	0	0	1	0	0	1	0	0	1	0	0	1	0	0	2	0
888	2	40	2	3	1	1	0	0	1	0	0	1	0	0	1	0	0	1	0	0	1	0	0	1	0	0	999	999	999	1	0	0	1	0	0	1	0	0	1	0	0	1	0	0	1	0	1	2	1
889	2	62	2	2	0	0	1	0	0	1	0	1	0	0	1	0	0	1	0	0	1	0	0	1	0	1	999	999	999	1	0	0	1	0	0	1	0	0	1	0	0	1	0	0	1	0	1	2	0
890	2	68	4	6	0	1	0	0	1	0	0	1	0	0	1	0	0	1	0	0	1	0	0	1	0	0	1	0	0	0	0	1	1	0	0	1	0	0	1	0	0	1	0	0	1	2	0	2	1
891	1	36	2	4	0	1	0	0	1	0	0	1	0	0	1	0	0	1	0	0	1	0	0	1	0	0	1	0	0	0	0	1	1	0	0	1	0	0	1	0	0	1	0	0	1	1	0	2	1
892	2	36	1	4	1	1	0	0	1	0	0	1	0	0	1	0	0	1	0	0	1	0	0	1	0	0	1	0	0	0	0	1	1	0	0	1	0	0	1	0	0	1	0	0	1	1	1	1	2
893	2	53	2	4	1	1	0	0	1	0	0	1	0	0	1	0	0	1	0	0	1	0	0	1	0	0	1	0	0	0	0	1	1	0	0	1	0	0	1	0	0	1	0	0	1	0	0	2	2
894	2	17	1	2	0	1	0	0	1	0	0	1	0	0	1	0	0	1	0	0	1	0	0	1	0	0	1	0	0	0	0	1	1	0	0	1	0	0	1	0	0	1	0	0	1	0	0	3	1
895	2	25	1	4	1	1	0	0	1	0	0	1	0	0	1	0	0	1	0	0	1	0	0	1	0	0	1	0	0	0	0	1	1	0	0	1	0	0	1	0	0	1	0	0	1	0	0	1	1
896	2	39	2	7	1	0	0	1	1	0	0	1	0	0	1	0	0	1	0	0	1	0	0	1	0	0	1	0	0	0	0	1	1	0	0	1	0	0	1	0	0	1	0	0	1	1	1	3	1
897	2	28	1	4	1	1	0	0	1	0	0	1	0	0	1	0	0	1	0	0	1	0	0	1	0	0	1	0	0	0	0	1	1	0	0	1	0	0	1	0	0	1	0	0	1	0	0	2	2
898	2	39	1	7	1	1	0	0	1	0	0	1	0	0	1	0	0	1	0	0	1	0	0	1	0	0	1	0	0	0	0	1	1	0	0	1	0	0	1	0	0	1	0	0	1	0	1	1	1
899	2	21	1	4	0	1	0	0	1	0	0	1	0	0	1	0	0	1	0	0	1	0	0	1	0	0	1	0	0	1	0	1	1	0	0	1	0	0	1	0	0	1	0	0	1	0	0	2	1
900	1	46	1	2	0	1	0	0	1	0	0	1	0	0	1	0	0	1	0	0	1	0	0	1	0	0	1	0	0	0	0	1	1	0	0	1	0	0	1	0	0	1	0	0	1	0	1	1	1
901	1	999	999	6	0	1	0	0	1	0	0	1	0	0	1	0	0	1	0	0	1	0	0	1	0	0	1	0	0	0	0	1	1	0	0	1	0	0	1	0	0	1	0	0	1	2	1	2	1
902	2	50	2	4	1	1	0	0	1	0	0	1	0	0	1	0	0	1	0	0	1	0	0	1	0	0	1	0	0	0	0	1	1	0	0	1	0	0	1	0	0	1	0	0	1	0	0	2	0
903	1	36	1	5	1	1	0	0	1	0	0	1	0	0	1	0	0	1	0	0	0	1	0	1	0	0	1	0	0	0	0	1	1	0	0	1	0	0	1	0	0	1	0	0	1	1	0	3	2
904	2	72	5	2	0	1	0	0	1	0	0	1	0	0	1	0	0	1	0	0	0	1	0	1	0	0	1	0	0	0	0	1	1	0	0	1	0	0	1	0	0	1	0	0	1	1	1	2	0
905	2	55	2	6	1	1	0	0	1	0	0	1	0	0	1	0	0	1	0	0	0	1	0	1	0	0	1	0	0	0	0	1	1	0	0	1	0	0	1	0	0	1	0	0	1	1	1	2	1
906	1	42	4	4	1	1	0	0	1	0	0	1	0	0	1	0	0	1	0	0	0	1	0	1	0	0	1	0	0	0	0	1	1	0	0	1	0	0	1	0	0	1	0	0	1	0	0	2	1
907	2	38	2	4	0	1	0	0	1	0	0	1	0	0	1	0	0	1	0	0	1	0	0	0	0	1	0	1	0	0	0	1	1	0	0	1	0	0	1	0	0	1	0	0	1	0	1	1	0
908	2	24	1	4	0	1	0	0	1	0	0	1	0	0	1	0	0	1	0	0	1	0	0	1	0	0	999	999	999	0	0	1	1	0	0	1	0	0	1	0	0	1	0	0	1	1	0	2	1
909	2	52	1	6	1	1	0	0	1	0	0	1	0	0	1	0	0	1	0	0	1	0	0	1	0	0	0	0	1	0	1	0	1	0	0	1	0	0	1	0	0	1	0	0	1	0	1	3	1
910	1	19	1	4	0	1	0	0	1	0	0	1	0	0	1	0	0	1	0	0	1	0	0	1	0	0	1	0	0	0	1	0	1	0	0	1	0	0	1	0	0	1	0	0	1	2	1	3	1
911	1	21	1	4	0	1	0	0	1	0	0	1	0	0	1	0	0	1	0	0	1	0	0	1	0	0	1	0	0	0	1	0	1	0	0	1	0	0	1	0	0	1	0	0	1	0	1	3	2
912	1	17	1	2	0	1	0	0	1	0	0	1	0	0	1	0	0	1	0	0	1	0	0	1	0	0	1	0	0	1	1	0	1	0	0	1	0	0	1	0	0	1	0	0	1	1	0	2	1
913	2	32	1	7	0	1	0	0	1	0	0	1	0	0	1	0	0	1	0	0	1	0	0	1	0	0	1	0	0	0	1	0	1	0	0	1	0	0	1	0	0	1	0	0	1	1	0	2	1
914	2	31	1	6	0	1	0	0	1	0	0	1	0	0	1	0	0	1	0	0	1	0	0	1	0	0	1	0	0	0	1	0	1	0	0	1	0	0	1	0	0	1	0	0	1	0	0	1	1
915	2	31	1	6	0	1	0	0	1	0	0	1	0	0	1	0	0	1	0	0	1	0	0	1	0	0	1	0	0	0	1	0	1	0	0	1	0	0	1	0	0	1	0	0	1	0	0	1	1
916	2	43	2	7	1	1	0	0	1	0	0	1	0	0	1	0	0	1	0	0	1	0	0	1	0	0	1	0	0	0	1	0	1	0	0	1	0	0	1	0	0	1	0	0	1	2	1	2	2
917	1	47	2	2	1	1	0	0	1	0	0	1	0	0	1	0	0	1	0	0	1	0	0	1	0	0	1	0	0	0	1	0	1	0	0	1	0	0	1	0	0	1	0	0	1	1	1	2	1
918	2	24	1	4	0	1	0	0	1	0	0	1	0	0	1	0	0	1	0	0	1	0	0	1	0	0	1	0	0	0	1	0	1	0	0	1	0	0	1	0	0	1	0	0	1	1	1	1	1
919	2	18	1	4	0	1	0	0	1	0	0	1	0	0	1	0	0	1	0	0	1	0	0	1	0	0	1	0	0	0	1	0	1	0	0	1	0	0	1	0	0	1	0	0	1	0	1	2	1
920	2	61	2	1	0	999	999	999	0	1	0	1	0	0	1	0	0	1	0	0	1	0	0	1	0	0	1	0	0	0	1	0	1	0	0	1	0	0	1	0	0	1	0	0	1	2	1	3	1
921	2	49	1	4	1	1	0	0	0	1	0	1	0	0	1	0	0	1	0	0	1	0	0	1	0	0	1	0	0	0	1	0	1	0	0	1	0	0	1	0	0	1	0	0	1	1	1	2	1
922	2	16	1	2	0	1	0	0	1	0	0	1	0	0	1	0	0	0	1	0	1	0	0	1	0	0	1	0	0	0	1	0	1	0	0	1	0	0	1	0	0	1	0	0	1	0	1	2	1
923	1	35	2	3	0	1	0	0	1	0	0	1	0	0	1	0	0	1	0	0	0	1	0	1	0	0	1	0	0	0	1	0	1	0	0	1	0	0	1	0	0	1	0	0	1	0	1	2	4
924	1	41	1	2	1	1	0	0	1	0	0	1	0	0	1	0	0	0	1	0	0	1	0	1	0	0	1	0	0	0	1	0	1	0	0	1	0	0	1	0	0	1	0	0	1	1	0	3	2
925	2	67	2	2	0	0	1	0	0	1	0	1	0	0	1	0	0	0	1	0	0	1	0	1	0	0	1	0	0	0	1	0	1	0	0	1	0	0	1	0	0	1	0	0	1	2	0	3	1
926	2	36	1	7	0	1	0	0	1	0	0	1	0	0	1	0	0	1	0	0	1	0	0	0	1	0	1	0	0	0	1	0	1	0	0	1	0	0	1	0	0	1	0	0	1	0	0	1	2
927	2	54	2	4	0	1	0	0	0	1	0	1	0	0	1	0	0	1	1	0	1	0	0	0	1	0	1	0	0	0	1	0	1	0	0	1	0	0	1	0	0	1	0	0	1	0	1	2	0
928	2	38	2	6	1	1	0	0	1	0	0	1	0	0	1	0	0	1	0	0	1	0	0	1	0	0	1	0	0	0	1	999	1	0	0	1	0	0	1	0	0	1	0	0	1	0	0	1	4
929	2	32	1	4	0	1	0	0	1	0	0	1	0	0	1	0	0	1	0	0	1	0	0	1	0	0	1	0	0	999	999	999	1	0	0	1	0	0	1	0	0	1	0	0	1	1	0	2	1
930	2	63	2	3	1	1	0	0	1	0	0	1	0	0	1	0	0	1	0	0	0	1	0	0	1	999	1	0	0	1	0	0	0	0	1	1	0	0	1	0	0	1	0	0	1	1	1	2	1
931	2	46	1	4	1	1	0	0	1	0	0	1	0	0	1	0	0	1	0	0	1	0	0	1	0	0	1	0	0	1	0	0	0	0	1	1	0	0	1	0	0	1	0	0	1	2	1	2	1
932	2	63	2	2	0	1	0	0	0	1	0	999	999	999	1	0	0	1	0	0	0	1	0	1	0	0	0	0	1	1	0	0	0	0	1	1	0	0	1	0	0	1	0	0	1	0	1	1	1
933	2	64	4	3	0	1	0	0	1	0	0	1	0	0	1	0	0	1	0	0	1	0	0	0	1	0	1	0	0	1	0	0	0	0	1	1	0	0	1	0	0	1	0	0	1	0	0	2	2
934	2	58	2	1	0	1	0	0	1	0	0	1	0	0	1	0	0	1	0	0	1	0	0	1	0	0	1	0	0	0	0	1	0	0	1	1	0	0	1	0	0	1	0	0	1	1	0	2	1
935	2	42	2	5	1	1	0	0	1	0	0	1	0	0	1	0	0	1	0	0	1	0	0	1	0	0	1	0	0	0	0	1	0	0	1	1	0	0	1	0	0	1	0	0	1	0	0	2	2
936	1	66	3	999	0	0	1	0	1	0	0	1	0	0	1	0	0	1	0	0	1	0	0	1	0	0	0	1	0	0	0	1	0	0	1	1	0	0	1	0	0	1	0	0	1	1	1	2	1
937	2	60	2	4	999	1	0	0	1	0	0	0	0	1	999	999	999	1	0	0	1	0	0	1	0	0	1	0	0	0	1	0	0	0	1	1	0	0	1	0	0	1	0	0	1	1	1	2	1
938	1	999	2	4	1	1	0	0	1	0	0	1	0	0	1	0	0	1	0	0	0	1	0	999	999	999	0	0	1	0	1	0	0	0	1	1	0	0	1	0	0	1	0	0	1	2	1	1	2
939	2	69	2	1	0	1	0	0	1	0	0	1	0	0	1	0	0	1	0	0	0	1	0	0	1	999	0	0	1	0	1	999	0	0	1	1	0	0	1	0	0	1	0	0	1	1	1	3	1
940	2	57	2	1	0	1	0	0	1	0	0	1	0	0	1	0	0	1	0	0	1	0	0	1	0	0	1	0	0	1	0	0	0	1	0	1	0	0	1	0	0	1	0	0	1	0	0	2	1
941	1	999	1	5	0	1	0	0	1	0	0	1	0	0	1	0	0	1	0	0	1	0	0	1	0	0	1	0	0	1	0	0	0	1	0	1	0	0	1	0	0	1	0	0	1	0	1	3	2
942	2	52	2	2	1	1	0	0	0	1	0	1	0	0	1	0	0	1	0	0	1	0	0	1	0	0	1	0	0	1	0	0	0	1	0	1	0	0	1	0	0	1	0	0	1	0	0	1	1
943	2	55	2	3	1	1	0	0	1	0	0	1	0	0	1	0	0	1	0	0	0	1	0	1	0	0	1	0	0	1	0	0	0	1	0	1	0	0	1	0	0	1	0	0	1	1	1	1	0
944	2	71	2	1	0	0	1	0	0	1	0	1	0	0	1	0	0	1	0	0	0	1	0	1	0	0	1	0	0	1	0	0	0	1	0	1	0	0	1	0	0	1	0	0	1	0	1	3	2
945	2	66	2	4	0	1	0	0	0	1	0	1	0	0	1	0	0	1	0	0	0	1	0	1	0	0	1	0	0	1	0	0	0	1	0	1	0	0	1	0	0	1	0	0	1	1	0	2	0
946	2	69	2	4	0	1	0	0	1	0	0	1	0	0	1	0	0	1	0	0	1	0	0	0	1	0	0	0	1	1	0	0	0	1	0	1	0	0	1	0	0	1	0	0	1	0	0	2	1
947	2	67	2	1	0	1	0	0	0	1	0	1	0	0	1	0	0	1	0	0	1	0	0	999	999	999	0	1	0	1	0	0	0	1	0	1	0	0	1	0	0	1	0	0	1	2	1	3	1
948	1	64	2	4	0	1	0	0	0	1	0	1	0	0	1	0	0	1	0	0	0	1	0	1	0	0	1	0	0	0	0	1	0	1	0	1	0	0	1	0	0	1	0	0	1	1	0	2	0
949	1	70	2	4	0	0	1	0	1	0	0	1	0	0	1	0	0	1	0	0	1	0	0	1	0	0	1	0	0	0	1	0	0	1	0	1	0	0	1	0	0	1	0	0	1	1	1	2	1
950	1	48	2	2	0	1	0	0	1	0	0	1	0	0	1	0	0	1	0	0	1	0	0	1	0	0	1	0	0	0	1	0	0	1	0	1	0	0	1	0	0	1	0	0	1	1	1	2	2
951	2	28	2	2	0	1	0	0	1	0	0	1	0	0	1	0	0	1	0	0	1	0	0	1	0	0	1	0	0	0	1	0	0	1	0	1	0	0	1	0	0	1	0	0	1	1	1	3	1
952	2	66	1	4	0	1	0	0	1	0	0	1	0	0	1	0	0	1	0	0	1	0	0	1	0	0	1	0	0	0	1	0	0	1	0	1	0	0	1	0	0	1	0	0	1	2	1	2	1
953	2	42	2	2	0	1	0	0	1	0	0	1	0	0	1	0	0	1	0	0	1	0	0	1	0	0	1	0	0	0	1	0	0	1	0	1	0	0	1	0	0	1	0	0	1	2	0	2	2
954	1	47	4	2	0	1	0	0	1	0	0	1	0	0	1	0	0	1	0	0	1	0	0	1	0	0	1	0	0	0	1	0	0	1	0	1	0	0	1	0	0	1	0	0	1	0	0	1	1
955	1	71	5	1	0	0	1	0	0	1	0	1	0	0	1	0	0	0	0	1	1	0	0	1	0	0	1	0	0	0	1	0	0	1	0	1	0	0	1	0	0	1	0	0	1	0	1	1	3
956	2	58	2	2	0	1	0	0	1	0	0	1	0	0	0	1	999	1	0	0	0	1	0	1	0	0	1	0	0	0	1	999	0	1	0	1	0	0	1	0	0	1	0	0	1	2	1	2	1
957	2	73	2	3	0	1	0	0	1	0	0	1	0	0	1	0	0	1	0	0	0	1	0	1	0	0	1	1	0	999	999	999	0	1	999	1	0	0	1	0	0	1	0	0	1	0	1	2	0
958	1	39	1	4	1	1	0	0	1	0	0	1	0	0	1	0	0	1	0	0	1	0	0	1	0	0	1	0	0	1	0	0	999	999	999	1	0	0	1	0	0	1	0	0	1	1	1	2	1
959	2	59	2	2	0	1	0	0	1	0	0	1	0	0	1	0	0	1	0	0	0	1	0	1	0	0	0	1	0	1	1	0	999	999	999	1	0	0	1	0	0	1	0	0	1	0	1	1	2
960	2	29	1	5	1	1	0	0	1	0	0	1	0	0	1	0	0	1	0	0	1	0	0	1	0	0	1	0	0	1	0	0	1	0	0	0	0	1	1	0	0	1	0	0	1	0	0	2	1
961	2	24	1	5	0	1	0	0	1	0	0	1	0	0	1	0	0	1	0	0	1	0	0	1	0	0	1	0	0	1	0	0	1	0	0	0	0	1	1	0	0	1	0	0	1	1	0	2	3
962	1	41	2	6	1	1	0	0	1	0	0	1	0	0	1	0	0	1	0	0	1	0	0	1	0	0	1	0	0	1	0	0	1	0	0	0	0	1	1	0	0	1	0	0	1	1	1	2	1
963	2	21	1	4	0	1	0	0	1	0	0	1	0	0	1	0	0	1	0	0	1	0	0	1	0	0	1	0	0	1	0	0	1	0	0	0	0	1	1	0	0	1	0	0	1	0	0	2	1
964	1	19	1	2	0	1	0	0	1	0	0	1	0	0	1	0	0	1	0	0	1	0	0	1	0	0	1	0	0	1	0	0	1	0	0	0	0	1	1	0	0	1	0	0	1	0	1	2	3
965	2	25	1	4	0	1	0	0	1	0	0	1	0	0	1	0	0	1	0	0	1	0	0	1	0	0	1	0	0	1	0	0	1	0	0	0	0	1	1	0	0	1	0	0	1	0	1	1	2
966	2	28	1	6	1	1	0	0	1	0	0	1	0	0	1	0	0	1	0	0	1	0	0	1	0	0	1	0	0	1	0	0	1	0	0	0	0	1	1	0	0	1	0	0	1	0	1	0	0
967	2	37	1	4	1	1	0	0	1	0	0	1	0	0	1	0	0	1	0	0	1	0	0	1	0	0	1	0	0	1	0	0	1	0	0	0	0	1	1	0	0	1	0	0	1	1	1	2	2
968	2	46	2	6	0	1	0	0	1	0	0	1	0	0	1	0	0	1	0	0	1	0	0	1	0	0	1	0	0	1	0	0	1	0	0	0	0	1	1	0	0	1	0	0	1	1	1	2	1
969	2	45	1	6	1	1	0	0	1	0	0	1	0	0	1	0	0	1	0	0	1	0	0	1	0	0	1	0	0	1	0	0	1	0	0	0	0	1	1	0	0	1	0	0	1	0	0	2	0
970	2	35	1	5	1	1	0	0	1	0	0	1	0	0	1	0	0	1	0	0	1	0	0	1	0	0	1	0	0	1	0	0	1	0	0	0	0	1	1	0	0	1	0	0	1	0	0	3	1
971	1	44	2	6	1	1	0	0	1	0	0	1	0	0	1	0	0	1	0	0	1	0	0	1	0	0	1	0	0	1	0	0	1	0	0	0	0	1	1	0	0	1	0	0	1	0	1	2	1
972	2	20	1	4	999	1	0	0	1	0	0	1	0	0	1	0	0	1	0	0	1	0	0	1	0	0	1	0	0	1	0	0	1	0	0	0	0	1	1	0	0	1	0	0	1	0	0	2	2
973	1	31	2	999	999	1	0	0	1	0	0	1	0	0	999	999	999	0	1	0	1	0	0	1	0	0	1	0	0	1	0	0	1	0	0	0	0	1	1	0	0	1	0	0	1	0	1	3	2
974	2	27	1	4	1	1	0	0	1	0	0	1	0	0	1	0	0	1	0	0	0	1	0	1	0	0	1	0	0	1	0	0	1	0	0	0	0	1	1	0	0	1	0	0	1	2	1	3	1
975	1	28	1	7	1	1	0	0	1	0	0	1	0	0	1	0	0	1	0	0	0	1	0	1	0	0	1	0	0	1	0	0	1	0	0	0	0	1	1	0	0	1	0	0	1	0	0	2	1
976	2	67	1	4	0	1	0	0	1	0	0	1	0	0	1	0	0	1	0	0	0	1	0	1	0	0	1	0	0	1	0	0	1	0	0	0	0	1	1	0	0	1	0	0	1	0	0	1	3
977	2	26	1	6	1	1	0	0	1	0	0	1	0	0	1	0	0	1	0	0	0	1	0	1	0	0	1	0	0	1	0	0	1	0	0	0	0	1	1	0	0	1	0	0	1	0	0	1	2
978	1	49	1	4	1	1	0	0	0	1	0	1	0	0	1	0	0	1	0	0	0	1	0	1	0	0	1	0	0	1	0	0	1	0	0	0	0	1	1	0	0	1	0	0	1	0	1	2	0
979	2	22	1	5	0	1	0	0	1	0	0	1	0	0	1	0	0	1	0	0	1	0	0	0	1	0	1	0	0	1	0	0	1	0	0	0	0	1	1	0	0	1	0	0	1	0	0	1	1
980	1	55	2	6	1	1	0	0	1	0	0	1	0	0	1	0	0	1	0	0	1	0	0	1	0	0	1	0	0	0	0	1	1	0	0	0	0	1	1	0	0	1	0	0	1	0	0	2	0
981	2	46	1	4	1	1	0	0	1	0	0	1	0	0	1	0	0	1	0	0	1	0	0	1	0	0	1	0	0	0	0	1	1	0	0	0	0	1	1	0	0	1	0	0	1	1	1	1	0
982	1	22	1	4	0	1	0	0	1	0	0	1	0	0	1	0	0	1	0	0	1	0	0	1	0	0	1	0	0	0	0	1	1	0	0	0	0	1	1	0	0	1	0	0	1	1	1	2	1
983	2	26	1	4	0	1	0	0	1	0	0	1	0	0	1	0	0	1	0	0	1	0	0	1	0	1	1	0	0	0	0	1	1	0	0	0	0	1	1	0	0	1	0	0	1	0	0	2	1
984	2	40	1	6	1	1	0	0	1	0	0	1	0	0	1	0	0	1	0	0	1	0	0	1	0	0	999	999	999	0	0	1	1	0	0	0	0	1	1	0	0	1	0	0	1	0	0	2	2
985	2	27	1	4	0	1	0	0	1	0	0	1	0	0	1	0	0	1	0	0	1	0	0	1	0	0	1	0	0	0	1	0	1	0	0	0	0	1	1	0	0	1	0	0	1	0	0	1	4
986	2	30	1	5	1	1	0	0	1	0	0	1	0	0	1	0	0	1	0	0	1	0	0	1	0	0	1	0	0	0	1	999	1	0	0	0	0	1	1	0	0	1	0	0	1	0	0	1	2
987	2	38	1	2	1	1	0	0	1	0	0	1	0	0	1	0	0	0	0	1	1	0	0	1	0	0	1	0	0	0	1	999	1	0	0	0	0	1	1	0	0	1	0	0	1	0	1	1	1
988	2	26	2	5	1	1	0	0	1	0	0	1	0	0	1	0	0	1	0	0	1	0	0	1	0	0	0	0	1	1	0	0	0	0	1	0	0	1	1	0	0	1	0	0	1	0	0	2	1
989	2	54	2	4	1	1	0	0	1	0	0	1	0	0	1	0	0	1	0	0	0	1	0	1	0	0	1	0	0	0	0	1	0	0	1	0	0	1	1	0	0	1	0	0	1	2	1	2	1
990	2	68	5	2	0	0	1	0	0	1	0	1	0	0	1	0	0	1	0	0	0	1	0	0	1	999	0	0	1	1	0	0	0	1	0	0	0	1	1	0	0	1	0	0	1	1	1	1	0
991	2	49	1	6	0	1	0	0	1	0	0	1	0	0	1	0	0	1	0	0	1	0	0	0	1	0	0	0	1	0	1	0	0	1	0	0	0	1	1	0	0	1	0	0	1	0	1	3	2
992	2	48	2	6	1	1	0	0	1	0	0	1	0	0	1	0	0	1	0	0	1	0	0	0	1	0	1	0	0	1	0	0	999	999	999	0	0	1	1	0	0	1	0	0	1	1	1	2	1
993	2	34	2	4	1	1	0	0	1	0	0	1	0	0	1	0	0	1	0	0	1	0	0	1	0	0	1	0	0	1	0	0	1	0	0	0	1	0	1	0	0	1	0	0	1	1	1	3	1
994	2	17	1	3	0	1	0	0	1	0	0	1	0	0	1	0	0	1	0	0	1	0	0	1	0	0	1	0	0	1	0	0	1	0	0	0	1	0	1	0	0	1	0	0	1	0	1	1	2
995	2	47	2	4	1	1	0	0	1	0	0	1	0	0	1	0	0	1	0	0	1	0	0	1	0	0	1	0	0	1	0	0	1	0	0	0	1	0	1	0	0	1	0	0	1	1	1	2	0
996	2	27	1	4	1	1	0	0	1	0	0	1	0	0	1	0	0	1	0	0	1	0	0	1	0	0	1	0	0	1	0	0	1	0	0	0	1	0	1	0	0	1	0	0	1	0	0	1	2
997	1	62	2	4	1	1	0	0	1	0	0	1	0	0	1	0	0	1	0	0	1	0	0	1	0	0	1	0	0	1	0	0	1	0	0	0	1	0	1	0	0	1	0	0	1	1	1	2	1
998	2	40	2	6	1	1	0	0	1	0	0	1	0	0	1	0	0	1	0	0	1	0	0	1	0	0	1	0	0	1	0	0	1	0	0	0	1	0	1	0	0	1	0	0	1	1	1	2	2
999	2	22	1	4	0	1	0	0	1	0	0	1	0	0	1	0	0	1	0	0	1	0	0	1	0	0	1	0	0	1	0	0	1	0	0	0	1	0	1	0	0	1	0	0	1	1	1	2	0
1000	2	34	2	4	1	1	0	0	1	0	0	1	0	0	1	0	0	1	0	0	1	0	0	1	0	0	1	0	0	1	0	0	1	0	0	0	1	0	1	0	0	1	0	0	1	1	1	3	1
1001	1	22	1	4	0	1	0	0	1	0	0	1	0	0	1	0	0	1	0	0	1	0	0	1	0	0	1	0	0	1	0	0	1	0	0	0	1	0	1	0	0	1	0	0	1	0	1	1	0
1002	1	73	2	3	0	1	0	0	0	1	0	1	0	0	1	0	0	1	0	0	1	0	0	1	0	0	1	0	0	1	0	0	1	0	0	0	1	0	1	0	0	1	0	0	1	2	1	3	1
1003	1	999	2	4	1	1	0	0	0	1	0	1	0	0	1	0	0	1	0	0	1	0	0	1	0	0	1	0	0	1	0	0	1	0	0	0	1	0	1	0	0	1	0	0	1	0	0	1	1
1004	1	54	3	6	1	1	0	0	1	0	0	1	0	0	1	0	0	1	0	0	0	1	0	1	0	0	1	0	0	1	0	0	1	0	0	0	1	0	1	0	0	1	0	0	1	1	1	2	1
1005	2	36	2	4	0	1	0	0	1	0	0	1	0	0	1	0	0	1	0	0	1	0	0	0	1	0	1	0	0	1	0	0	1	0	0	0	1	0	1	0	0	1	0	0	1	1	1	2	1
1006	2	55	2	6	1	1	0	0	1	0	0	1	0	0	1	0	0	1	0	0	1	0	0	0	0	1	1	0	0	1	0	0	1	0	0	0	1	0	1	0	0	1	0	0	1	0	1	1	1
1007	1	36	1	6	1	1	0	0	1	0	0	1	0	0	1	0	0	1	0	0	1	0	0	1	0	0	1	0	0	0	0	1	1	0	0	0	1	0	1	0	0	1	0	0	1	0	0	3	2
1008	1	16	1	2	0	1	0	0	1	0	0	1	0	0	1	0	0	1	0	0	1	0	0	1	0	0	1	0	0	0	1	0	1	0	0	0	1	0	1	0	0	1	0	0	1	0	1	3	1
1009	1	999	2	2	999	1	0	0	1	0	0	1	0	0	1	0	0	1	0	0	1	0	0	1	0	0	1	0	0	0	1	0	1	0	0	0	1	0	1	0	0	1	0	0	1	1	0	3	1
1010	2	26	1	6	1	1	0	0	1	0	0	1	0	0	1	0	0	1	0	0	0	1	0	1	0	0	1	0	0	0	1	0	1	0	0	0	1	0	1	0	0	1	0	0	1	0	1	2	3
1011	2	71	2	4	0	1	0	0	0	1	0	1	0	0	1	0	0	1	0	0	0	1	0	0	1	0	1	0	0	0	1	0	1	0	0	0	1	0	1	0	0	1	0	0	1	0	1	2	2
1012	1	65	1	2	1	1	0	0	1	0	0	1	0	0	1	0	0	1	1	0	0	1	0	0	0	1	1	0	0	0	1	0	1	0	0	0	1	0	1	0	0	1	0	0	1	0	1	1	0
1013	2	28	1	6	1	1	0	0	1	0	0	1	0	0	1	0	0	1	0	0	1	0	0	1	0	0	1	0	0	0	0	1	0	0	1	0	1	0	1	0	0	1	0	0	1	0	0	1	2
1014	1	60	2	4	1	0	1	0	1	0	0	1	0	0	1	0	0	1	0	0	1	0	0	1	0	0	1	0	0	1	0	0	0	1	0	0	1	0	1	0	0	1	0	0	1	1	1	2	2
1015	1	55	2	1	1	0	1	0	0	1	0	0	1	0	1	0	0	1	0	0	0	1	0	1	0	0	1	0	0	1	0	0	0	1	0	0	1	0	1	0	0	1	0	0	1	0	0	1	2
1016	2	67	5	1	0	0	1	0	0	1	0	1	0	0	1	0	0	0	1	0	0	1	0	1	0	0	1	0	0	0	0	1	0	1	0	0	1	0	1	0	0	1	0	0	1	0	0	1	1
1017	2	999	2	2	0	1	0	0	0	1	0	1	0	0	1	0	0	1	0	0	0	1	0	0	1	0	1	0	0	0	1	0	0	1	0	0	1	0	1	0	0	1	0	0	1	0	0	1	1
1018	2	39	999	4	1	1	0	0	1	0	0	1	0	0	1	0	0	1	0	0	1	0	0	0	1	0	999	999	999	0	1	999	1	1	0	0	1	0	1	0	0	1	0	0	1	0	0	2	1
1019	2	33	1	4	1	1	0	0	1	0	0	1	0	0	999	999	999	1	0	0	1	0	0	1	0	0	1	0	0	1	0	0	999	999	999	0	1	0	1	0	0	1	0	0	1	2	0	2	2
1020	1	59	4	4	1	1	0	0	1	0	0	1	0	0	1	0	0	1	0	0	1	0	0	1	0	0	1	0	0	1	0	0	0	1	0	0	1	999	1	0	0	1	0	0	1	0	1	1	0
1021	1	54	1	2	1	1	0	0	1	0	0	1	0	0	1	0	0	1	0	0	1	0	0	1	0	0	1	0	0	0	0	1	1	0	0	999	999	999	1	0	0	1	0	0	1	1	1	2	2
1022	2	24	1	5	0	1	0	0	1	0	0	1	0	0	1	0	0	1	0	0	1	0	0	1	0	0	1	0	0	1	0	0	1	0	0	1	0	0	0	0	1	1	0	0	1	1	1	1	1
1023	2	52	3	6	1	1	0	0	0	1	0	1	0	0	1	0	0	1	0	0	1	0	0	1	0	0	1	0	0	1	0	0	1	0	0	1	0	0	0	0	1	1	0	0	1	1	1	2	2
1024	1	40	2	7	1	1	0	0	1	0	0	1	0	0	1	0	0	1	0	0	1	0	0	0	0	1	0	0	1	1	0	0	1	0	0	1	0	0	0	0	1	1	0	0	1	0	1	3	1
1025	2	999	1	2	1	999	999	999	0	1	0	1	0	0	1	0	0	1	0	0	0	1	0	1	0	0	1	0	0	0	0	1	1	0	0	1	0	0	0	0	1	1	0	0	1	1	1	1	2
1026	1	65	4	2	0	0	1	0	1	0	0	1	0	0	1	0	0	1	0	0	0	1	0	1	0	0	0	0	1	1	0	0	0	0	1	1	0	0	0	0	1	1	0	0	1	1	1	2	0
1027	2	50	2	2	0	1	0	0	1	0	0	1	0	0	1	0	0	1	0	0	0	1	0	1	0	0	1	0	0	1	0	0	1	0	0	0	0	1	0	0	1	1	0	0	1	1	1	2	1
1028	1	58	2	6	0	1	0	0	0	1	0	1	0	0	1	0	0	1	0	0	0	1	0	1	0	0	1	0	0	1	0	0	1	0	0	0	1	0	0	0	1	1	0	0	1	1	0	2	1
1029	1	43	1	4	0	1	0	0	1	0	0	1	0	0	1	0	0	1	0	0	1	0	0	1	0	0	1	0	0	0	1	0	1	0	0	0	1	0	0	0	1	1	0	0	1	0	0	1	0
1030	1	49	2	6	1	1	0	0	1	0	0	1	0	0	1	0	0	1	0	0	1	0	0	1	0	0	1	0	0	1	0	0	1	0	0	1	0	0	0	1	0	1	0	0	1	0	1	2	2
1031	1	47	1	6	1	1	0	0	0	1	0	1	0	0	1	0	0	1	0	0	1	0	0	1	0	0	1	0	0	1	0	0	1	0	0	1	0	0	0	1	0	1	0	0	1	0	1	2	1
1032	1	55	2	4	1	1	0	0	0	1	0	1	0	0	1	0	0	1	0	0	1	0	0	1	0	0	1	0	0	1	0	0	1	0	0	1	0	0	0	1	0	1	0	0	1	1	1	3	1
1033	1	54	2	6	1	1	0	0	1	0	0	1	0	0	1	0	0	1	0	0	0	1	0	1	0	0	1	0	0	1	0	0	1	0	0	1	0	0	0	1	0	1	0	0	1	1	1	1	1
1034	2	69	1	4	0	1	0	0	0	1	0	1	0	0	1	0	0	1	0	0	1	0	0	1	0	0	0	0	1	0	1	0	1	0	0	1	0	0	0	1	0	1	0	0	1	0	0	3	1
1035	2	64	2	2	0	1	0	0	1	0	0	1	0	0	1	0	0	1	1	0	0	1	0	0	0	1	999	999	999	0	1	0	1	0	0	1	0	0	0	1	0	1	0	0	1	0	0	1	1
1036	1	73	2	4	0	1	0	0	0	1	0	1	0	0	1	0	0	1	0	0	1	0	0	1	0	0	1	0	0	1	0	0	0	1	0	1	0	0	0	1	0	1	0	0	1	1	1	3	1
1037	2	64	2	3	0	1	0	0	1	0	0	1	0	0	1	0	0	1	0	0	0	1	0	1	0	0	0	0	1	0	0	1	0	1	0	1	0	0	0	1	0	1	0	0	1	2	0	2	3
1038	2	55	1	4	1	1	0	0	1	0	0	1	0	0	1	0	0	1	0	0	0	1	0	1	0	0	1	0	0	0	1	0	0	1	0	1	0	0	0	1	0	1	0	0	1	0	0	1	1
1039	1	33	1	6	1	1	0	0	1	0	0	1	0	0	1	0	0	1	0	0	1	0	0	1	0	0	1	0	0	1	0	0	1	0	0	1	0	0	0	1	999	1	0	0	1	0	0	3	1
1040	2	64	2	4	0	1	0	0	1	0	0	1	0	0	1	0	0	1	0	0	0	1	0	1	0	0	1	0	0	0	0	1	0	0	1	0	0	1	999	999	999	1	0	0	1	2	1	2	1
1041	2	36	1	4	1	1	0	0	1	0	0	1	0	0	1	0	0	1	0	0	1	0	0	0	1	0	1	0	0	1	0	0	1	0	0	1	0	0	1	0	0	0	1	0	1	0	1	2	1
1042	2	68	2	3	0	1	0	0	0	1	0	1	0	0	1	0	0	1	0	0	0	1	0	1	0	0	1	0	0	1	0	0	0	1	0	1	0	0	1	0	0	0	1	0	1	0	1	2	1
1043	2	68	1	4	0	1	0	0	1	0	0	1	0	0	1	0	0	0	0	1	0	1	0	1	0	0	1	0	0	1	0	0	0	1	0	0	0	1	1	0	0	0	1	0	1	1	1	1	1
1044	2	72	3	7	0	1	0	0	1	0	0	1	0	0	1	0	0	1	0	0	0	1	0	999	999	999	1	0	0	0	1	0	1	0	0	0	1	0	1	0	0	0	1	0	1	1	1	2	1
1045	2	71	2	4	0	1	0	0	1	0	0	1	0	0	1	0	0	1	0	0	0	1	0	999	999	999	0	0	1	0	1	999	0	0	1	0	0	1	0	0	1	0	1	0	1	0	0	1	0
1046	2	31	1	6	1	1	0	0	1	0	0	1	0	0	1	0	0	1	0	0	1	0	0	1	0	0	1	0	0	1	0	0	1	0	0	1	0	0	1	0	0	999	999	999	1	1	1	2	1
1047	2	67	2	2	0	1	0	0	0	1	0	1	0	0	1	0	0	1	0	0	1	0	0	1	0	0	1	0	0	1	0	0	1	0	0	1	0	0	1	0	0	999	999	999	1	0	0	1	2
1048	1	21	1	4	0	1	0	0	0	1	0	1	0	0	1	0	0	1	0	0	1	0	0	999	999	999	999	999	999	0	1	0	1	0	0	1	0	0	1	0	0	999	999	999	1	0	0	2	1
1049	2	56	2	4	1	1	0	0	1	0	0	1	0	0	1	0	0	1	0	0	1	0	0	1	0	0	1	0	0	1	0	0	1	0	0	0	0	1	999	999	999	999	999	999	1	1	1	3	1
1050	2	67	2	6	0	999	999	999	1	0	0	999	999	999	999	999	999	999	999	999	1	0	0	999	999	999	999	999	999	999	999	999	1	0	0	999	999	999	999	999	999	999	999	999	1	0	0	1	0
1051	1	999	1	3	1	1	0	0	1	0	0	1	0	0	1	0	0	1	0	0	1	0	0	1	0	0	1	0	0	0	0	1	999	999	999	999	999	999	999	999	999	999	999	999	1	0	1	1	0
1052	1	61	2	4	1	999	999	999	0	1	0	999	999	999	999	999	999	999	999	999	0	1	0	999	999	999	999	999	999	999	999	999	999	999	999	999	999	999	999	999	999	999	999	999	1	0	1	2	1
1053	2	66	2	4	1	999	999	999	0	1	0	999	999	999	999	999	999	999	999	999	0	1	0	999	999	999	999	999	999	999	999	999	999	999	999	999	999	999	999	999	999	999	999	999	1	0	0	1	0
1054	2	36	2	4	0	1	0	0	1	0	0	1	0	0	1	0	0	1	0	0	0	0	1	1	0	0	1	0	0	1	0	0	1	0	0	1	0	0	1	0	0	1	0	0	1	0	1	3	2
1055	2	74	2	1	0	1	0	0	0	1	0	1	0	0	1	0	0	1	0	0	0	0	1	1	0	0	1	0	0	1	0	0	1	0	0	1	0	0	1	0	0	1	0	0	1	0	1	3	1
1056	1	33	1	2	0	1	0	0	0	1	0	1	0	0	1	0	0	0	1	0	0	0	1	1	0	0	1	0	0	1	0	0	1	0	0	1	0	0	1	0	0	1	0	0	1	0	0	2	3
1057	1	999	2	4	1	1	0	0	1	0	0	1	0	0	1	0	0	1	0	0	0	0	1	1	0	1	0	0	1	1	0	0	1	0	0	1	0	0	1	0	0	1	0	0	1	0	1	2	1
1058	1	47	2	4	1	1	0	0	1	0	0	1	0	0	1	0	0	1	0	0	0	0	1	1	0	0	1	0	0	0	0	1	1	0	0	1	0	0	1	0	0	1	0	0	1	0	1	1	1
1059	2	43	1	5	1	1	0	0	1	0	0	1	0	0	1	0	0	1	0	0	0	0	1	1	0	0	1	0	0	0	0	1	1	0	0	1	0	0	1	0	0	1	0	0	1	0	0	3	1
1060	2	23	1	4	1	1	0	0	1	0	0	1	0	0	1	0	0	1	0	0	0	0	1	1	0	0	1	0	0	0	0	1	1	0	0	1	0	0	1	0	0	1	0	0	1	0	0	2	1
1061	1	28	2	2	0	1	0	0	1	0	0	1	0	0	1	0	0	1	0	0	0	0	1	999	999	999	999	999	999	0	0	1	1	0	0	1	0	0	1	0	0	1	0	0	1	1	1	2	1
1062	2	60	3	6	1	1	0	0	1	0	0	1	0	0	1	0	0	1	0	0	0	0	1	1	0	0	1	0	0	0	1	0	1	0	0	1	0	0	1	0	0	1	0	0	1	2	1	2	0
1063	2	60	2	3	0	1	0	0	0	1	0	1	0	0	1	0	0	1	0	0	0	0	1	0	1	0	1	0	0	0	1	0	0	0	1	1	0	0	1	0	0	1	0	0	1	0	0	0	4
1064	2	62	5	2	0	1	0	0	1	0	0	1	0	0	1	0	0	1	0	0	0	0	1	1	0	0	1	0	0	1	0	0	0	1	0	1	0	0	1	0	0	1	0	0	1	1	1	3	2
1065	2	66	2	1	0	0	1	0	0	1	0	1	0	0	1	0	0	1	0	0	0	0	1	1	0	0	1	0	0	1	0	0	999	999	999	1	0	0	1	0	0	1	0	0	1	1	0	1	2
1066	2	60	2	4	1	1	0	0	0	1	0	999	999	999	1	0	0	1	0	0	0	0	1	1	0	0	999	999	999	1	1	0	999	999	999	1	0	0	1	0	0	1	0	0	1	2	1	3	1
1067	1	62	3	7	1	1	0	0	0	1	0	1	0	0	1	0	0	1	0	0	0	0	1	1	0	0	1	0	0	0	0	1	1	0	0	0	0	1	1	0	0	1	0	0	1	1	1	3	1
1068	2	65	2	6	999	1	0	0	1	0	0	999	999	999	1	0	0	1	0	0	0	0	1	1	0	0	1	0	0	0	0	1	0	0	1	0	1	0	1	0	0	1	0	0	1	1	0	3	1
1069	2	39	1	5	1	1	0	0	1	0	0	1	0	0	1	0	0	0	0	1	0	0	1	0	1	999	1	0	0	0	0	1	1	0	0	0	1	999	1	0	0	1	0	0	1	2	1	1	1
1070	2	61	2	4	0	1	0	0	0	1	0	1	0	0	1	0	0	1	0	0	0	0	1	1	0	0	1	0	0	999	999	999	1	0	1	999	999	999	1	0	0	1	0	0	1	0	0	2	0
1071	1	50	2	7	1	1	0	0	0	1	0	1	0	0	1	0	0	0	0	1	0	0	1	1	0	0	1	0	0	0	0	1	1	0	0	1	0	0	0	0	1	1	0	0	1	1	1	1	0
1072	1	68	2	6	0	1	0	0	1	0	0	0	0	1	1	0	0	1	0	0	0	0	1	1	0	0	1	0	0	0	1	0	0	0	1	0	0	1	0	0	1	1	0	0	1	0	0	3	0
1073	2	37	1	7	0	1	0	0	1	0	0	1	0	0	1	0	0	1	0	0	0	0	1	1	0	0	1	0	0	0	1	0	1	0	0	1	0	0	0	1	0	1	0	0	1	0	1	1	0
1074	2	66	1	3	0	0	1	0	1	0	0	1	0	0	1	0	0	1	0	0	0	0	1	0	1	0	1	0	0	1	0	0	0	0	1	999	999	999	0	1	0	1	0	0	1	0	0	1	0
1075	2	70	2	1	0	1	0	0	0	1	0	1	0	0	1	0	0	1	0	0	999	999	999	0	1	0	1	0	0	0	0	1	0	1	0	0	1	0	1	0	0	1	0	0	1	0	0	1	1
1076	1	42	1	6	1	1	0	0	1	0	0	1	0	0	1	0	0	1	0	0	999	999	999	1	0	0	1	0	0	0	1	0	999	999	999	1	0	0	1	0	0	999	999	999	1	1	0	2	3
1077	1	53	2	6	1	999	999	999	0	1	0	999	999	999	999	999	999	999	999	999	999	999	999	999	999	999	999	999	999	999	999	999	999	999	999	999	999	999	0	0	1	999	999	999	1	0	1	1	0
1078	1	47	2	4	0	999	999	999	0	1	0	999	999	999	999	999	999	0	1	0	999	999	999	999	999	999	999	999	999	999	999	999	0	1	0	999	999	999	999	999	999	999	999	999	1	1	0	3	2
1079	2	51	2	4	1	1	0	0	1	0	0	999	999	999	999	999	999	999	999	999	999	999	999	0	1	0	999	999	999	999	999	999	999	999	999	999	999	999	999	999	999	999	999	999	1	1	0	3	1
1080	1	61	2	2	0	999	999	999	0	1	0	0	0	1	999	999	999	999	999	999	999	999	999	999	999	999	999	999	999	999	999	999	999	999	999	999	999	999	999	999	999	999	999	999	1	1	1	0	0
1081	2	69	2	6	0	1	0	0	0	0	1	1	0	0	1	0	0	1	0	0	1	0	0	1	0	0	1	0	0	1	0	0	1	0	0	1	0	0	1	0	0	1	0	0	1	1	0	2	1
1082	1	49	1	4	1	1	0	0	0	0	1	1	0	0	1	0	0	1	0	0	1	0	0	1	0	0	1	0	0	1	0	0	1	0	0	1	0	0	1	0	0	1	0	0	1	1	0	1	1
1083	2	52	2	0	1	1	0	0	0	0	1	1	0	0	1	0	0	1	0	0	1	0	0	1	0	0	0	0	1	1	0	0	1	0	0	1	0	0	1	0	0	1	0	0	1	1	1	2	1
1084	2	56	2	3	1	1	0	0	0	0	1	1	0	0	1	0	0	1	0	0	1	0	0	1	0	0	1	0	0	1	0	0	1	0	0	1	0	0	1	0	0	1	0	0	1	1	1	2	1
1085	2	23	1	5	1	1	0	0	0	0	1	1	0	0	1	0	0	1	0	0	1	0	0	1	0	0	1	0	0	0	0	1	1	0	0	1	0	0	1	0	0	1	0	0	1	1	0	2	3
1086	1	39	1	7	1	1	0	0	0	0	1	1	0	0	1	0	0	1	0	0	1	0	0	1	0	0	1	0	0	0	0	1	1	0	0	1	0	0	1	0	0	1	0	0	1	0	0	4	2
1087	2	54	2	5	1	1	0	0	0	0	1	1	0	0	1	0	0	1	0	0	1	0	0	0	0	1	1	0	0	0	0	1	1	0	0	1	0	0	1	0	0	1	0	0	1	1	1	3	1
1088	1	69	2	3	0	0	1	0	0	0	1	1	0	0	1	0	0	1	0	0	1	0	0	1	0	0	1	0	0	1	0	0	0	1	0	1	0	0	1	0	0	1	0	0	1	2	0	3	0
1089	1	51	1	6	1	1	0	0	0	0	1	1	0	0	1	0	0	1	0	0	1	0	0	1	0	0	1	0	0	1	0	0	0	1	0	1	0	0	1	0	0	1	0	0	1	0	1	2	1
1090	1	74	2	4	0	0	1	0	0	0	1	0	1	0	1	0	0	1	0	0	1	0	0	1	0	0	1	0	0	1	0	0	0	1	0	1	0	0	1	0	0	1	0	0	1	1	0	2	2
1091	2	70	2	6	1	1	0	0	0	0	1	1	0	0	1	0	0	1	0	0	1	0	0	0	0	1	0	0	1	0	1	0	0	1	0	1	0	0	1	0	0	1	0	0	1	2	1	3	1
1092	1	74	2	4	0	1	0	0	0	0	1	0	1	0	1	0	0	0	1	0	0	1	0	0	0	1	1	0	0	1	0	0	0	0	1	0	0	1	1	0	0	1	0	0	1	0	0	1	0
1093	2	60	4	3	0	1	0	1	1	0	1	1	0	1	1	0	0	1	0	0	0	1	0	1	0	1	1	0	0	1	0	0	1	0	1	0	1	0	1	0	0	1	0	0	1	2	1	2	1
1094	2	40	1	6	1	1	0	0	0	0	1	1	0	0	1	0	0	0	0	1	1	0	0	0	0	1	1	0	0	0	0	1	0	0	1	1	0	0	0	0	1	1	0	0	1	1	0	1	2
1095	1	21	1	2	0	1	0	0	0	0	1	1	0	0	1	0	0	1	0	0	1	0	0	1	0	0	1	0	0	0	1	0	1	0	0	1	0	0	0	1	0	1	0	0	1	2	0	2	2
1096	2	37	2	2	0	1	0	0	0	0	1	1	0	0	1	0	0	1	0	0	0	0	1	1	0	0	1	0	0	0	0	1	1	0	0	1	0	0	1	0	0	1	0	0	1	0	1	3	1
1097	2	62	2	4	0	1	0	0	0	0	1	1	0	0	0	1	0	0	0	1	0	0	1	1	0	0	1	0	0	0	0	1	0	0	1	1	0	0	1	0	0	1	0	0	1	0	0	1	2
1098	1	999	999	2	0	1	0	0	0	0	1	0	1	0	1	0	0	1	0	0	0	0	1	1	0	0	0	0	1	0	1	0	0	0	1	0	0	1	1	0	0	1	0	0	1	0	0	1	0
1099	2	66	1	4	0	1	0	0	0	0	1	1	0	0	1	0	0	1	0	0	0	0	1	1	0	0	1	0	0	1	0	0	1	0	0	0	1	0	1	0	0	1	0	0	1	1	0	2	0
1100	1	63	1	6	1	1	0	0	0	0	1	1	0	0	1	0	0	1	0	0	0	0	1	999	999	999	1	0	0	0	0	1	0	1	0	1	0	0	0	0	1	1	0	0	1	2	0	3	0
1101	1	63	3	4	1	1	0	0	999	999	999	1	0	0	1	0	0	1	0	0	0	1	0	1	0	0	1	0	0	1	0	0	0	1	0	1	0	0	1	0	0	1	0	0	1	1	1	2	1
1102	2	72	2	2	0	999	999	999	999	999	999	999	999	999	999	999	999	999	999	999	0	1	0	999	999	999	0	0	1	999	999	999	999	999	999	999	999	999	999	999	999	999	999	999	1	2	0	2	1
1103	2	999	2	4	0	0	1	0	999	999	999	1	0	0	1	0	0	1	0	0	999	999	999	1	0	0	1	0	0	0	0	1	0	1	0	1	0	0	1	0	0	1	0	0	1	0	0	2	1
1104	2	53	3	4	0	999	999	999	999	999	999	999	999	999	999	999	999	999	999	999	999	999	999	999	999	999	999	999	999	999	999	999	999	999	999	999	999	999	0	1	0	999	999	999	1	0	0	3	2
1105	2	45	2	2	1	1	0	0	999	999	999	999	999	999	999	999	999	999	999	999	999	999	999	999	999	999	999	999	999	0	0	1	0	1	0	999	999	999	999	999	999	999	999	999	1	0	1	1	0
1106	2	62	2	4	0	999	999	999	999	999	999	999	999	999	999	999	999	999	999	999	999	999	999	999	999	999	999	999	999	999	999	999	0	1	0	999	999	999	999	999	999	999	999	999	1	1	1	1	2
1107	1	26	1	3	0	999	999	999	999	999	999	999	999	999	999	999	999	999	999	999	999	999	999	0	1	0	999	999	999	999	999	999	999	999	999	999	999	999	999	999	999	999	999	999	1	0	1	1	0
1108	1	43	3	4	1	999	999	999	999	999	999	999	999	999	999	999	999	999	999	999	999	999	999	999	999	999	999	999	999	999	999	999	999	999	999	999	999	999	999	999	999	999	999	999	1	1	0	1	2
1109	1	51	999	4	1	999	999	999	999	999	999	999	999	999	999	999	999	999	999	999	999	999	999	999	999	999	999	999	999	999	999	999	999	999	999	999	999	999	999	999	999	999	999	999	1	0	0	3	0
1110	2	26	1	4	0	999	999	999	999	999	999	999	999	999	999	999	999	999	999	999	999	999	999	999	999	999	999	999	999	999	999	999	999	999	999	999	999	999	999	999	999	999	999	999	1	1	1	2	1
1111	2	27	1	4	1	999	999	999	999	999	999	999	999	999	999	999	999	999	999	999	999	999	999	999	999	999	999	999	999	999	999	999	999	999	999	999	999	999	999	999	999	999	999	999	1	0	0	2	1
1112	2	18	1	4	0	999	999	999	999	999	999	999	999	999	999	999	999	999	999	999	999	999	999	999	999	999	999	999	999	999	999	999	999	999	999	999	999	999	999	999	999	999	999	999	1	0	1	3	1
1113	1	24	1	4	0	1	0	0	1	0	0	1	0	0	1	0	0	1	0	0	1	0	0	1	0	0	1	0	0	1	0	0	1	0	0	1	0	0	1	0	0	1	0	0	2	0	0	2	2
1114	1	16	1	2	0	1	0	0	1	0	0	1	0	0	1	0	0	1	0	0	1	0	0	1	0	0	1	0	0	1	0	0	1	0	0	1	0	0	1	0	0	1	0	0	2	0	0	2	1
1115	2	42	2	6	1	1	0	0	1	0	0	1	0	0	1	0	0	1	0	0	1	0	0	1	0	0	1	0	0	1	0	0	1	0	0	1	0	0	1	0	0	1	0	0	2	2	0	3	1
1116	2	33	3	5	1	1	0	0	1	0	0	1	0	0	1	0	0	1	0	0	1	0	0	1	0	0	1	0	0	1	0	0	1	0	0	1	0	0	1	0	0	1	0	0	2	0	1	2	2
1117	2	37	2	6	1	1	0	0	1	0	0	1	0	0	1	0	0	1	0	0	1	0	0	1	0	0	1	0	0	1	0	0	1	0	0	1	0	0	1	0	0	1	0	0	2	1	0	3	1
1118	2	21	1	4	0	1	0	0	1	0	0	1	0	0	1	0	0	1	0	0	1	0	0	1	0	0	1	0	0	1	0	0	1	0	0	1	0	0	1	0	0	1	0	0	2	0	0	3	2
1119	1	22	1	5	0	1	0	0	1	0	0	1	0	0	1	0	0	1	0	0	1	0	0	1	0	0	1	0	0	1	0	0	1	0	0	1	0	0	1	0	0	1	0	0	2	0	0	3	1
1120	2	17	1	3	0	1	0	0	1	0	0	1	0	0	1	0	0	1	0	0	1	0	0	1	0	0	1	0	0	1	0	0	1	0	0	1	0	0	1	0	0	1	0	0	2	0	0	2	1
1121	1	59	2	2	1	1	0	0	1	0	0	1	0	0	1	0	0	1	0	0	1	0	0	1	0	0	1	0	0	1	0	0	1	0	0	1	0	0	1	0	0	1	0	0	2	1	2	3	1
1122	1	34	1	4	1	1	0	0	1	0	0	1	0	0	1	0	0	1	0	0	1	0	0	1	0	0	1	0	0	1	0	0	1	0	0	1	0	0	1	0	0	1	0	0	2	1	0	1	3
1123	2	23	1	5	0	1	0	0	1	0	0	1	0	0	1	0	0	1	0	0	1	0	0	1	0	0	1	0	0	1	0	0	1	0	0	1	0	0	1	0	0	1	0	0	2	0	1	2	3
1124	2	19	1	4	0	1	0	0	1	0	0	1	0	0	1	0	0	1	0	0	1	0	0	1	0	0	1	0	0	1	0	0	1	0	0	1	0	0	1	0	0	1	0	0	2	0	1	2	1
1125	1	33	1	6	0	1	0	0	1	0	0	1	0	0	1	0	0	1	0	0	1	0	0	1	0	0	1	0	0	1	0	0	1	0	0	1	0	0	1	0	0	1	0	0	2	1	1	2	2
1126	2	27	1	5	1	1	0	0	1	0	0	1	0	0	1	0	0	1	0	0	1	0	0	1	0	0	1	0	0	1	0	0	1	0	0	1	0	0	1	0	0	1	0	0	2	0	0	2	1
1127	2	46	2	6	1	1	0	0	1	0	0	1	0	0	1	0	0	1	0	0	1	0	0	1	0	0	1	0	0	1	0	0	1	0	0	1	0	0	1	0	0	1	0	0	2	0	0	3	1
1128	1	22	1	4	0	1	0	0	1	0	0	1	0	0	1	0	0	1	0	0	1	0	0	1	0	0	1	0	0	1	0	0	1	0	0	1	0	0	1	0	0	1	0	0	2	0	1	1	1
1129	2	70	2	2	0	1	0	0	1	0	0	1	0	0	1	0	0	1	0	0	1	0	0	1	0	0	1	0	0	1	0	0	1	0	0	1	0	0	1	0	0	1	0	0	2	1	1	3	0
1130	2	44	2	4	1	1	0	0	1	0	0	1	0	0	1	0	0	1	0	0	1	0	0	1	0	0	1	0	0	1	0	0	1	0	0	1	0	0	1	0	0	1	0	0	2	1	1	2	1
1131	2	60	2	2	0	1	0	0	1	0	0	1	0	0	1	0	0	1	0	0	1	0	0	1	0	0	1	0	0	1	0	0	1	0	0	1	0	0	1	0	0	1	0	0	2	1	1	3	1
1132	2	28	1	4	0	1	0	0	1	0	0	1	0	0	1	0	0	1	0	0	1	0	0	1	0	0	1	0	0	1	0	0	1	0	0	1	0	0	1	0	0	1	0	0	2	1	1	2	1
1133	2	18	1	4	0	1	0	0	1	0	0	1	0	0	1	0	0	1	0	0	1	0	0	1	0	0	1	0	0	1	0	0	1	0	0	1	0	0	1	0	0	1	0	0	2	1	0	2	1
1134	1	35	1	6	1	1	0	0	1	0	0	1	0	0	1	0	0	1	0	0	1	0	0	1	0	0	1	0	0	1	0	0	1	0	0	1	0	0	1	0	0	1	0	0	2	0	0	2	1
1135	2	31	1	6	0	1	0	0	1	0	0	1	0	0	1	0	0	1	0	0	1	0	0	1	0	0	1	0	0	1	0	0	1	0	0	1	0	0	1	0	0	1	0	0	2	1	0	2	1
1136	2	30	1	4	1	1	0	0	1	0	0	1	0	0	1	0	0	1	0	0	1	0	0	1	0	0	1	0	0	1	0	0	1	0	0	1	0	0	1	0	0	1	0	0	2	1	2	2	1
1137	2	59	2	3	0	1	0	0	1	0	0	1	0	0	1	0	0	1	0	0	1	0	0	1	0	0	1	0	0	1	0	0	1	0	0	1	0	0	1	0	0	1	0	0	2	2	1	3	1
1138	1	31	1	7	0	1	0	0	1	0	0	1	0	0	1	0	0	1	0	0	1	0	0	1	0	0	1	0	0	1	0	0	1	0	0	1	0	0	1	0	0	1	0	0	2	0	0	1	0
1139	1	29	1	4	1	1	0	0	1	0	0	1	0	0	1	0	0	1	0	0	1	0	0	1	0	0	1	0	0	1	0	0	1	0	0	1	0	0	1	0	0	1	0	0	2	0	0	2	1
1140	2	28	1	2	0	1	0	0	1	0	0	1	0	0	1	0	0	1	0	0	1	0	0	1	0	0	1	0	0	1	0	0	1	0	0	1	0	0	1	0	0	1	0	0	2	1	1	1	1
1141	2	40	1	4	1	1	0	0	1	0	0	1	0	0	1	0	0	1	0	0	1	0	0	1	0	0	1	0	0	1	0	0	1	0	0	1	0	0	1	0	0	1	0	0	2	1	2	2	1
1142	1	25	1	999	999	1	0	0	1	0	0	1	0	0	1	0	0	1	0	0	1	0	0	1	0	0	1	0	0	1	0	0	1	0	0	1	0	0	1	0	0	1	0	0	2	1	1	2	1
1143	2	999	1	2	1	1	0	0	1	0	0	1	0	0	1	0	0	1	0	0	1	0	0	1	0	0	1	0	0	1	0	0	1	0	0	1	0	0	1	0	0	1	0	0	2	1	1	3	1
1144	2	26	1	4	1	1	0	0	1	0	0	1	0	0	1	0	0	1	0	0	1	0	0	1	0	0	1	0	0	1	0	0	1	0	0	1	0	0	1	0	0	1	0	0	2	0	0	3	2
1145	1	19	1	4	1	1	0	0	1	0	0	1	0	0	1	0	0	0	0	1	1	0	0	1	0	0	1	0	0	1	0	0	1	0	0	1	0	0	1	0	0	1	0	0	2	0	0	3	2
1146	1	22	1	4	0	1	0	0	1	0	0	1	0	0	1	0	0	0	0	1	1	0	0	1	0	0	1	0	0	1	0	0	1	0	0	1	0	0	1	0	0	1	0	0	2	2	1	2	1
1147	1	51	2	7	1	0	1	0	1	0	0	1	0	0	1	0	0	1	0	0	0	1	0	1	0	0	1	0	0	1	0	0	1	0	0	1	0	0	1	0	0	1	0	0	2	0	0	3	2
1148	1	57	5	4	1	1	0	0	1	0	0	1	0	0	1	0	0	1	0	0	0	1	0	1	0	0	1	0	0	1	0	0	1	0	0	1	0	0	1	0	0	1	0	0	2	1	0	1	2
1149	1	23	1	4	0	1	0	0	1	0	0	1	0	0	1	0	0	1	0	0	0	1	0	1	0	0	1	0	0	1	0	0	1	0	0	1	0	0	1	0	0	1	0	0	2	0	0	3	2
1150	1	50	2	7	1	1	0	0	1	0	0	1	0	0	1	0	0	1	0	0	0	1	0	1	0	0	1	0	0	1	0	0	1	0	0	1	0	0	1	0	0	1	0	0	2	2	0	3	1
1151	2	56	1	4	1	1	0	0	1	0	0	1	0	0	1	0	0	1	0	0	0	1	0	1	0	0	1	0	0	1	0	0	1	0	0	1	0	0	1	0	0	1	0	0	2	1	0	2	1
1152	2	7	1	2	0	1	0	0	1	0	0	1	0	0	1	0	0	1	0	0	0	1	0	1	0	0	1	0	0	1	0	0	1	0	0	1	0	0	1	0	0	1	0	0	2	2	1	2	1
1153	1	40	2	7	1	1	0	0	0	1	0	1	0	0	1	0	0	1	0	0	0	1	0	1	0	0	1	0	0	1	0	0	1	0	0	1	0	0	1	0	0	1	0	0	2	1	1	2	1
1154	2	29	1	5	0	1	0	0	1	0	0	1	0	0	1	0	0	1	0	0	1	0	0	1	0	0	1	0	0	0	0	1	1	0	0	1	0	0	1	0	0	1	0	0	2	0	0	3	2
1155	2	25	1	5	0	1	0	0	1	0	0	1	0	0	1	0	0	1	0	0	1	0	0	1	0	0	1	0	0	0	0	1	1	0	0	1	0	0	1	0	0	1	0	0	2	0	0	1	1
1156	2	23	1	4	1	1	0	0	1	0	0	1	0	0	1	0	0	1	0	0	1	0	0	1	0	0	1	0	0	0	0	1	1	0	0	1	0	0	1	0	0	1	0	0	2	0	1	1	2
1157	2	24	1	4	0	1	0	0	1	0	0	1	0	0	1	0	0	1	0	0	1	0	0	1	0	0	1	0	0	0	0	1	1	0	0	1	0	0	1	0	0	1	0	0	2	1	1	2	1
1158	2	24	1	4	0	1	0	0	1	0	0	1	0	0	1	0	0	1	0	0	1	0	0	1	0	0	1	0	0	0	0	1	1	0	0	1	0	0	1	0	0	1	0	0	2	0	2	3	1
1159	1	53	2	2	0	1	0	0	1	0	0	1	0	0	1	0	0	1	0	0	1	0	0	1	0	0	1	0	0	0	0	1	1	0	0	1	0	0	1	0	0	1	0	0	2	2	1	2	1
1160	2	20	2	4	0	0	1	0	1	0	0	1	0	0	1	0	0	1	0	0	1	0	0	0	1	0	1	0	0	0	0	1	1	0	0	1	0	0	1	0	0	1	0	0	2	1	1	2	1
1161	2	15	1	2	0	1	0	0	1	0	0	1	0	0	1	0	0	1	0	0	1	0	0	1	0	0	1	0	0	0	1	0	1	0	0	1	0	0	1	0	0	1	0	0	2	2	0	2	1
1162	2	23	1	5	0	1	0	0	1	0	0	1	0	0	1	0	0	1	0	0	1	0	0	1	0	0	1	0	0	0	1	0	1	0	0	1	0	0	1	0	0	1	0	0	2	1	1	3	0
1163	1	28	1	4	0	1	0	0	1	0	0	1	0	0	1	0	0	1	0	0	1	0	0	1	0	0	1	0	0	0	1	0	1	0	0	1	0	0	1	0	0	1	0	0	2	0	0	2	2
1164	2	52	2	6	1	1	0	0	1	0	0	1	0	0	1	0	0	1	0	0	1	0	0	1	0	0	1	0	0	0	1	0	1	0	0	1	0	0	1	0	0	1	0	0	2	2	1	2	1
1165	2	19	1	4	0	1	0	0	1	0	0	1	0	0	1	0	0	1	0	0	1	0	0	1	0	0	1	0	0	0	1	0	1	0	0	1	0	0	1	0	0	1	0	0	2	0	0	2	0
1166	1	24	1	4	0	1	0	0	1	0	0	1	0	0	1	0	0	1	0	0	1	0	0	1	0	0	1	0	0	0	1	0	1	0	0	1	0	0	1	0	0	1	0	0	2	0	1	3	2
1167	1	37	2	4	0	1	0	0	1	0	0	1	0	0	1	0	0	1	0	0	1	0	0	1	0	0	1	0	0	0	1	0	1	0	0	1	0	0	1	0	0	1	0	0	2	1	0	3	1
1168	2	41	2	4	0	1	0	0	1	0	0	1	0	0	1	0	0	1	0	0	1	0	0	1	0	0	1	0	0	0	1	0	1	0	0	1	0	0	1	0	0	1	0	0	2	1	1	2	1
1169	2	63	5	4	0	1	0	0	0	1	0	1	0	0	1	0	0	1	0	0	1	0	0	1	0	0	1	0	0	0	1	0	1	0	0	1	0	0	1	0	0	1	0	0	2	1	1	3	1
1170	2	22	1	4	0	1	0	0	1	0	0	1	0	0	1	0	0	0	0	1	1	0	0	1	0	0	1	0	0	0	1	0	1	0	0	1	0	0	1	0	0	1	0	0	2	0	0	3	2
1171	2	59	1	4	0	1	0	0	1	0	0	1	0	0	1	0	0	1	0	0	0	1	0	1	0	0	1	0	0	0	1	0	1	0	0	1	0	0	1	0	0	1	0	0	2	0	1	1	0
1172	2	50	2	4	0	1	0	0	1	0	0	1	0	0	1	0	0	1	0	0	0	1	0	0	1	0	1	0	0	0	1	0	1	0	0	1	0	0	1	0	0	1	0	0	2	1	2	2	0
1173	1	34	1	5	1	1	0	0	1	0	0	1	0	0	1	0	0	1	0	0	1	0	0	1	0	0	1	0	0	0	1	999	1	0	0	1	0	0	1	0	0	1	0	0	2	0	1	2	1
1174	1	14	2	4	1	1	0	0	1	0	0	1	0	0	1	0	0	1	0	0	1	0	0	1	0	0	999	999	999	999	999	999	1	0	0	1	0	0	1	0	0	1	0	0	2	0	1	2	0
1175	2	42	1	2	1	1	0	0	1	0	0	1	0	0	1	0	0	1	0	0	1	0	0	1	0	0	1	0	0	1	0	0	0	0	1	1	0	0	1	0	0	1	0	0	2	1	2	2	1
1176	1	52	2	4	1	1	0	0	1	0	0	1	0	0	1	0	0	1	0	0	1	0	0	1	0	0	1	0	0	1	0	0	0	0	1	1	0	0	1	0	0	1	0	0	2	2	0	2	0
1177	1	37	2	4	1	1	0	0	1	0	0	1	0	0	1	0	0	1	0	0	1	0	0	1	0	0	1	0	0	0	1	0	0	0	1	1	0	0	1	0	0	1	0	0	2	0	1	3	2
1178	2	64	4	6	0	1	0	0	1	0	0	1	0	0	1	0	0	1	0	0	1	0	0	1	0	0	1	0	0	1	0	0	0	1	0	1	0	0	1	0	0	1	0	0	2	1	1	2	1
1179	2	61	5	6	0	1	0	0	1	0	0	1	0	0	1	0	0	1	0	0	1	0	0	1	0	0	0	0	1	1	0	0	0	1	0	1	0	0	1	0	0	1	0	0	2	0	1	3	0
1180	1	999	2	4	0	1	0	0	0	1	0	1	0	0	1	0	0	1	0	0	1	0	0	1	0	0	1	0	0	1	0	0	0	1	0	1	0	0	1	0	0	1	0	0	2	2	2	2	0
1181	1	999	2	4	0	1	0	0	0	1	0	1	0	0	1	0	0	1	0	0	1	0	0	1	0	0	1	0	0	1	0	0	0	1	0	1	0	0	1	0	0	1	0	0	2	2	2	2	1
1182	1	73	2	6	1	1	0	0	0	1	0	1	0	0	1	0	0	0	0	1	0	1	0	1	0	0	1	0	0	1	0	0	0	1	0	1	0	0	1	0	0	1	0	0	2	3	0	3	0
1183	1	30	1	4	1	1	0	0	1	0	0	1	0	0	1	0	0	1	0	0	1	0	0	1	0	0	1	0	0	0	0	1	0	1	0	1	0	0	1	0	0	1	0	0	2	1	1	2	2
1184	2	69	2	3	0	1	0	0	1	0	0	1	0	0	1	0	0	1	0	0	1	0	0	0	0	1	0	0	1	0	0	1	0	1	0	1	0	0	1	0	0	1	0	0	2	1	0	1	0
1185	2	58	2	4	1	1	0	0	1	0	0	1	0	0	1	0	0	1	0	0	0	1	0	1	0	0	1	0	0	0	1	0	0	1	0	1	0	0	1	0	0	1	0	0	2	0	2	2	1
1186	1	56	2	2	0	1	0	0	1	0	0	1	0	0	1	0	0	1	0	0	0	1	0	1	0	0	0	0	1	0	1	0	0	1	0	1	0	0	1	0	0	1	0	0	2	2	1	3	1
1187	2	74	5	6	0	1	0	0	1	0	0	1	0	0	1	0	0	1	0	0	1	0	0	1	0	0	1	0	0	1	0	0	999	999	999	1	0	0	1	0	0	1	0	0	2	2	2	1	1
1188	2	16	1	2	0	1	0	0	1	0	0	1	0	0	1	0	0	1	0	0	1	0	0	1	0	0	1	0	0	1	0	0	1	0	0	1	0	1	1	0	0	1	0	0	2	0	0	2	2
1189	1	52	2	4	1	1	0	0	0	1	0	1	0	0	1	0	0	1	0	0	1	0	0	1	0	0	1	0	0	0	0	1	1	0	0	0	0	1	1	0	0	1	0	0	2	2	0	3	1
1190	2	19	1	4	0	1	0	0	1	0	0	1	0	0	1	0	0	1	0	0	1	0	0	1	0	0	1	0	0	0	1	0	1	0	0	0	0	1	1	0	0	1	0	0	2	0	1	1	2
1191	2	71	2	2	0	1	0	0	0	1	0	1	0	0	1	0	0	1	0	0	1	0	0	1	0	0	999	999	999	999	999	999	0	1	0	0	0	1	1	0	0	1	0	0	2	2	0	3	1
1192	2	37	1	7	1	1	0	0	1	0	0	1	0	0	1	0	0	1	0	0	1	0	0	1	0	0	1	0	0	1	0	0	999	999	999	0	0	1	1	0	0	1	0	0	2	1	1	3	2
1193	1	71	2	4	0	1	0	0	0	1	0	1	0	0	1	0	0	1	0	0	1	0	0	1	0	0	1	0	0	1	0	0	1	0	0	0	1	0	1	0	0	1	0	0	2	1	1	2	1
1194	2	57	1	4	999	1	0	0	1	0	0	1	0	0	1	0	0	1	0	0	0	1	0	0	0	1	1	0	0	1	0	0	1	0	0	0	1	0	1	0	0	1	0	0	2	0	0	2	2
1195	2	44	4	6	1	1	0	0	1	0	0	1	0	0	1	0	0	1	0	0	0	1	0	0	0	1	1	0	0	1	0	0	1	0	0	1	1	0	1	0	0	1	0	0	2	0	0	2	1
1196	2	45	1	999	0	1	0	0	1	0	0	1	0	0	1	0	0	1	0	0	0	1	0	999	999	999	1	0	0	1	0	0	1	0	0	0	1	0	1	0	0	1	0	0	2	0	0	3	1
1197	2	49	3	7	1	1	0	0	1	0	0	1	0	0	1	0	0	1	0	0	1	0	0	1	0	0	0	0	1	0	1	0	1	0	0	0	1	0	1	0	0	1	0	0	2	0	1	1	1
1198	1	24	1	4	0	1	0	0	1	0	0	1	0	0	1	0	0	1	0	0	0	1	0	1	0	0	1	0	0	0	1	0	1	0	0	0	1	0	1	0	0	1	0	0	2	0	1	3	1
1199	2	69	1	4	0	1	0	0	1	0	0	1	0	0	1	0	0	999	999	999	0	1	0	1	0	0	1	0	0	0	0	1	0	1	0	0	1	0	1	0	0	1	0	0	2	0	1	2	2
1200	2	18	1	4	0	1	0	0	1	0	0	1	0	0	1	0	0	1	0	0	1	0	0	1	0	0	1	0	0	1	0	0	1	0	0	1	0	0	0	0	1	1	0	0	2	1	0	2	2
1201	1	999	2	6	0	0	1	0	1	0	0	1	0	0	1	0	0	1	0	0	1	0	0	1	0	0	1	0	0	0	0	1	1	0	0	1	0	0	0	0	1	1	0	0	2	0	0	3	1
1202	1	52	3	2	1	1	0	0	1	0	0	1	0	0	1	0	0	1	0	0	1	0	0	1	0	0	1	0	0	1	0	0	0	0	1	1	0	0	0	0	1	1	0	0	2	1	1	2	0
1203	2	26	1	5	1	1	0	0	1	0	0	1	0	0	1	0	0	1	0	0	1	0	0	1	0	0	1	0	0	1	0	0	1	0	0	0	0	1	0	0	1	1	0	0	2	0	1	2	1
1204	2	54	4	6	1	1	0	0	1	0	0	1	0	0	1	0	0	0	1	0	1	0	0	1	0	0	1	0	0	0	0	1	1	0	0	0	1	0	0	0	1	1	0	0	2	0	0	1	1
1205	2	55	5	0	1	1	0	0	0	1	0	1	0	0	1	0	0	1	0	0	1	0	0	1	0	0	1	0	0	0	1	999	1	0	0	1	0	0	0	1	0	1	0	0	2	1	1	1	1
1206	1	21	1	4	0	1	0	0	1	0	0	1	0	0	1	0	0	1	0	0	1	0	0	1	0	0	1	0	0	0	0	1	0	1	999	1	0	0	0	1	999	1	0	0	2	0	0	3	1
1207	2	999	1	1	1	1	0	0	1	0	0	1	0	0	1	0	0	1	0	0	1	0	0	1	0	0	1	0	0	0	1	0	0	1	0	1	0	0	999	999	999	1	0	0	2	0	1	2	0
1208	2	59	4	2	0	1	0	0	1	0	0	1	0	0	1	0	0	1	0	0	1	0	0	0	1	0	1	0	0	0	0	1	1	0	0	0	1	0	1	0	0	0	0	1	2	1	1	2	1
1209	2	22	1	4	1	1	0	0	1	0	0	1	0	0	1	0	0	1	0	0	1	0	0	1	0	0	1	0	0	1	0	0	1	0	0	1	0	0	1	0	0	0	1	0	2	0	1	3	1
1210	2	73	2	4	0	1	0	0	1	0	0	1	0	0	1	0	0	1	0	0	1	0	0	1	0	0	1	0	0	1	0	0	1	0	0	1	0	0	1	0	0	0	1	0	2	0	0	1	0
1211	2	70	5	4	0	1	0	0	1	0	0	1	0	0	1	0	0	1	0	0	0	1	0	1	0	0	1	0	0	0	1	0	1	0	0	0	0	1	1	0	0	0	1	0	2	0	0	3	1
1212	2	22	1	4	0	1	0	0	1	0	0	1	0	0	1	0	0	1	0	0	0	0	1	1	0	0	1	0	0	1	0	0	1	0	0	1	0	0	1	0	0	1	0	0	2	2	0	2	1
1213	2	999	1	6	1	1	0	0	1	0	0	1	0	0	1	0	0	1	0	0	0	0	1	1	0	0	1	0	0	1	0	0	1	0	0	1	0	0	1	0	0	1	0	0	2	0	1	2	2
1214	2	68	5	7	0	1	0	0	1	0	0	1	0	0	1	0	0	1	0	0	0	0	1	1	0	0	1	0	0	1	0	0	1	0	0	1	0	0	1	0	0	1	0	0	2	1	1	2	0
1215	2	72	5	4	0	1	0	0	1	0	0	1	0	0	1	0	0	1	0	0	0	0	1	1	0	0	1	0	0	0	0	1	1	0	0	1	0	0	1	0	0	1	0	0	2	1	1	3	1
1216	2	54	2	4	1	1	0	0	0	1	0	1	0	0	1	0	0	0	0	1	0	0	1	1	0	0	1	0	0	1	0	0	0	1	0	1	0	0	1	0	0	1	0	0	2	0	1	2	1
1217	2	52	2	2	1	1	0	0	1	0	0	1	0	0	1	0	0	1	0	0	0	0	1	1	0	0	1	0	0	0	1	0	0	1	0	1	0	0	1	0	0	1	0	0	2	0	1	2	1
1218	2	34	2	4	1	1	0	0	1	0	0	1	0	0	1	0	0	1	0	0	0	0	1	1	0	0	1	0	0	0	0	1	1	0	0	0	1	0	1	0	0	1	0	0	2	1	1	1	2
1219	1	69	2	6	1	1	0	0	1	0	0	1	0	0	1	0	0	1	0	0	0	0	1	1	0	0	1	0	0	0	1	0	0	1	0	0	1	0	1	0	0	1	0	0	2	2	1	3	1
1220	1	56	1	6	1	1	0	0	1	0	0	1	0	0	1	0	0	1	0	0	0	0	1	1	0	0	1	0	0	1	0	0	0	0	1	999	999	999	1	0	0	1	0	0	2	1	1	3	0
1221	2	67	5	2	0	1	0	0	0	1	0	1	0	0	1	0	0	1	0	0	0	0	1	0	1	0	1	0	0	0	0	1	0	1	0	0	0	1	0	0	1	1	0	0	2	1	1	1	0
1222	2	22	1	4	0	1	0	0	1	0	0	1	0	0	1	0	0	1	0	0	0	0	1	1	0	0	1	0	0	0	1	0	0	1	0	0	1	0	0	0	1	1	0	0	2	2	1	1	1
1223	2	63	2	5	1	1	0	0	1	0	0	1	0	0	1	0	0	1	0	0	0	0	1	1	0	0	1	0	0	1	0	0	1	0	0	1	0	0	1	0	0	0	1	0	2	0	0	2	2
1224	2	40	1	2	1	1	0	0	0	1	0	1	0	0	1	0	0	1	0	0	0	0	1	1	0	0	1	0	0	0	0	1	0	0	1	1	0	0	1	0	0	999	999	999	2	1	1	2	0
1225	2	56	2	4	1	1	0	0	0	1	0	1	0	0	1	0	0	1	0	0	999	999	999	0	1	0	1	0	0	0	1	0	1	0	0	1	0	0	1	0	0	1	0	0	2	2	0	3	1
1226	2	65	2	2	0	1	0	0	0	1	0	1	0	0	1	0	0	1	0	0	999	999	999	0	1	999	1	0	0	1	0	0	0	1	0	1	0	0	1	0	0	1	0	0	2	0	0	2	2
1227	2	999	999	999	999	1	0	0	0	1	0	999	999	999	999	999	999	999	999	999	999	999	999	999	999	999	999	999	999	0	1	0	0	1	0	999	999	999	999	999	999	1	0	0	2	2	1	2	0
1228	1	71	2	6	0	1	0	0	1	0	0	1	0	0	1	0	0	999	999	999	999	999	999	1	0	0	1	0	0	1	0	0	999	999	999	1	0	0	0	0	1	0	1	0	2	0	2	2	0
1229	1	59	2	6	1	999	999	999	0	1	0	999	999	999	999	999	999	999	999	999	999	999	999	999	999	999	999	999	999	999	999	999	999	999	999	999	999	999	999	999	999	999	999	999	2	2	2	2	0
1230	1	30	1	4	1	1	0	0	0	0	1	1	0	0	1	0	0	1	0	0	1	0	0	1	0	0	1	0	0	1	0	0	1	0	0	1	0	0	1	0	0	1	0	0	2	1	1	2	1
1231	2	70	2	2	0	1	0	0	0	0	1	1	0	0	1	0	0	1	0	0	1	0	0	0	1	0	1	0	0	1	0	0	1	0	0	1	0	0	1	0	0	1	0	0	2	2	2	2	0
1232	1	55	1	2	1	1	0	0	0	0	1	1	0	0	1	0	0	0	1	999	1	0	0	1	0	0	1	0	0	0	0	1	1	0	0	1	0	0	1	0	0	1	0	0	2	2	2	3	0
1233	2	61	2	6	0	1	0	0	0	0	1	1	0	0	1	0	0	1	0	0	0	1	0	0	0	1	0	0	1	0	1	0	1	0	0	1	0	0	1	0	0	1	0	0	2	0	0	2	0
1234	2	54	2	3	1	1	0	0	0	0	1	1	0	0	1	0	0	1	0	0	0	1	0	1	0	0	1	0	0	0	1	0	0	1	0	1	0	0	0	1	0	0	1	0	2	0	1	2	2
1235	2	72	1	4	0	1	0	0	0	0	1	1	0	0	1	0	0	1	0	0	0	0	1	1	0	0	1	0	1	0	1	0	1	0	0	1	0	0	1	0	0	1	0	0	2	1	1	3	1
1236	2	61	2	4	1	1	0	0	999	999	999	1	0	0	1	0	0	1	0	0	0	0	1	1	0	0	1	0	0	0	0	1	0	1	0	1	0	0	1	0	0	1	0	0	2	1	1	3	0
1237	2	61	2	4	1	999	999	999	999	999	999	999	999	999	999	999	999	999	999	999	0	0	1	0	1	0	999	999	999	0	1	0	999	999	999	0	1	0	999	999	999	999	999	999	2	1	2	3	0
1238	2	63	2	6	0	999	999	999	999	999	999	999	999	999	999	999	999	999	999	999	999	999	999	999	999	999	999	999	999	999	999	999	0	1	0	0	1	999	1	0	0	1	0	0	2	2	2	2	0
1239	2	46	2	6	1	999	999	999	999	999	999	999	999	999	999	999	999	999	999	999	999	999	999	999	999	999	999	999	999	999	999	999	999	999	999	999	999	999	999	999	999	999	999	999	2	1	0	2	0
1240	1	20	1	4	0	1	0	0	1	0	0	1	0	0	1	0	0	1	0	0	1	0	0	1	0	0	1	0	0	1	0	0	1	0	0	1	0	0	1	0	0	1	0	0	3	0	0	3	1
1241	2	22	1	4	1	1	0	0	1	0	0	1	0	0	1	0	0	1	0	0	1	0	0	1	0	0	1	0	0	0	0	1	1	0	0	1	0	0	1	0	0	1	0	0	3	0	0	1	1
1242	1	69	2	6	0	1	0	0	1	0	0	1	0	0	1	0	0	1	0	0	1	0	0	1	0	0	1	0	0	1	1	0	1	0	0	1	0	0	1	0	0	1	0	0	3	0	0	3	1
1243	2	70	2	2	0	1	0	0	1	0	0	1	0	0	1	0	0	1	1	0	0	1	0	1	0	0	1	1	0	0	1	0	0	1	0	1	0	0	1	0	0	1	0	0	3	0	0	1	0
1244	1	56	2	4	1	0	1	0	1	0	0	1	0	0	1	0	0	1	0	0	0	1	0	1	0	0	1	0	0	1	0	0	1	0	0	1	0	0	999	999	999	1	0	0	3	1	1	2	0
1245	2	25	1	4	0	1	0	0	1	0	0	1	0	0	1	0	0	0	1	0	1	0	0	0	1	0	1	0	0	0	1	0	1	0	0	0	1	0	999	999	999	1	0	0	3	1	0	2	2
1246	2	999	2	4	0	0	1	0	0	1	0	0	1	0	1	0	0	0	0	1	0	0	1	1	0	0	1	0	0	0	0	1	1	0	0	0	0	1	999	999	999	1	0	0	3	0	0	2	1
1247	2	64	5	1	0	0	1	0	1	0	0	1	0	0	1	0	0	1	0	0	0	1	0	1	0	0	1	0	0	1	0	0	1	0	0	1	0	0	1	0	0	1	0	0	4	0	0	2	0
1248	2	70	5	1	0	0	1	0	0	1	0	1	0	0	1	0	0	999	999	999	0	1	0	1	0	0	1	0	0	0	1	0	0	1	0	1	0	0	1	0	0	1	0	0	4	0	0	2	1
1249	2	28	1	6	1	1	0	0	1	0	0	1	0	0	1	0	0	1	0	0	0	1	999	1	0	0	1	0	0	1	0	0	1	0	0	1	0	0	1	0	0	1	0	0	0	0	0	1	4
1250	1	22	1	4	0	1	1	0	1	0	0	1	0	0	1	0	0	1	0	0	1	0	0	1	0	0	1	0	0	1	0	0	1	0	0	1	0	0	1	0	0	1	0	0	0	0	0	3	3
1251	1	36	1	4	1	1	0	0	1	0	0	1	0	0	1	0	0	1	0	0	1	0	0	1	0	0	1	0	0	1	0	0	1	0	0	1	0	0	1	0	0	1	0	0	0	0	0	3	3
1252	1	31	1	4	1	1	0	0	1	0	0	1	0	0	1	0	0	1	0	0	1	0	0	0	1	0	1	0	0	1	0	0	1	0	0	1	0	0	1	0	0	1	0	0	0	0	0	4	4
1253	2	48	2	3	1	1	0	0	1	0	0	1	0	0	1	0	0	1	0	0	1	0	0	0	1	0	1	0	0	1	0	0	1	0	0	1	0	0	1	0	0	1	0	0	0	2	0	3	2
1254	2	32	2	4	1	1	0	0	1	0	0	1	0	0	1	0	0	0	1	999	1	1	0	999	999	999	1	0	0	1	0	0	1	0	0	1	0	0	1	0	0	1	0	0	0	2	0	3	2
1255	2	29	1	4	0	1	0	0	1	0	0	1	0	0	1	0	0	1	0	0	1	0	0	999	999	999	999	999	999	1	0	0	1	0	0	1	0	0	1	0	0	1	0	0	0	3	0	3	1
1256	2	45	1	6	1	1	0	0	1	0	0	1	0	0	1	0	0	1	0	0	0	1	0	1	0	0	1	0	0	0	1	0	1	0	0	1	0	0	1	0	0	1	0	0	0	2	0	3	3
1257	1	35	1	6	1	1	0	0	1	0	0	1	0	0	1	0	0	1	0	0	1	0	0	1	0	0	1	0	0	1	0	0	1	0	0	1	0	1	1	0	0	1	0	0	0	2	0	2	4
1258	2	66	2	2	0	1	0	0	1	0	0	1	0	0	1	0	0	1	0	0	1	0	0	0	0	1	1	0	0	1	0	0	0	1	0	0	0	1	1	0	0	1	0	0	0	2	0	3	2
1259	2	46	1	5	1	1	0	0	0	1	0	1	0	0	1	0	0	1	0	0	1	0	0	1	0	0	1	0	0	1	0	0	1	0	0	0	1	0	1	0	0	1	0	0	0	2	0	2	4
1260	1	35	2	2	1	1	0	0	1	0	0	1	0	0	1	0	0	1	0	0	1	0	0	1	0	0	1	0	0	0	0	1	1	0	0	1	0	0	0	1	0	1	0	0	0	0	0	4	3
1261	2	62	2	3	1	0	1	0	1	0	0	1	0	0	1	0	0	1	0	0	0	0	1	1	0	0	0	0	1	0	0	1	0	1	0	0	1	0	1	0	0	1	0	0	0	1	0	1	4
1262	2	43	1	7	1	1	0	0	0	0	1	1	0	0	1	0	0	1	0	0	1	0	0	1	0	0	1	0	0	1	1	0	1	0	0	1	0	0	1	0	0	1	0	0	0	1	0	3	4
1263	2	35	1	4	1	1	0	0	999	999	999	1	0	0	1	0	0	1	0	0	1	0	0	999	999	999	0	0	1	1	0	0	1	0	0	0	1	0	1	0	0	1	0	0	0	0	0	4	4
1264	2	40	2	4	1	999	999	999	999	999	999	999	999	999	999	999	999	999	999	999	999	999	999	0	1	0	999	999	999	999	999	999	999	999	999	0	1	0	999	999	999	999	999	999	0	1	0	2	4
1265	2	36	2	4	1	1	0	0	1	0	0	1	0	0	1	0	0	1	0	0	0	1	999	1	0	0	1	0	0	0	1	999	1	0	0	0	1	0	1	0	0	1	0	0	1	2	0	2	4
1266	2	23	1	4	1	1	0	0	1	0	0	1	0	0	1	0	0	1	0	0	1	0	0	1	0	0	1	0	0	1	0	0	1	0	0	1	0	0	1	0	0	1	0	0	1	2	1	3	2
1267	2	52	2	3	0	1	0	0	1	0	0	1	0	0	1	0	0	1	0	0	1	0	0	1	0	0	1	0	0	1	0	0	1	0	0	1	0	0	1	0	0	1	0	0	1	1	1	3	2
1268	2	999	2	4	1	1	0	0	1	0	0	1	0	0	1	0	0	1	0	0	1	0	0	1	0	0	0	0	1	1	0	0	1	0	0	1	0	0	1	0	0	1	0	0	1	2	1	2	2
1269	2	31	2	4	1	1	0	0	1	0	0	1	0	0	1	0	0	1	0	0	1	0	0	1	0	0	1	0	0	1	0	0	1	0	0	1	0	0	1	0	0	1	0	0	1	0	0	2	3
1270	1	19	1	2	1	1	0	0	1	0	0	1	0	0	1	0	0	1	0	0	1	0	0	1	0	0	1	0	0	1	0	0	1	0	0	1	0	0	1	0	0	1	0	0	1	2	1	2	2
1271	2	26	1	6	1	1	0	0	1	0	0	1	0	0	1	0	0	1	0	0	1	0	0	1	0	0	1	0	0	1	0	0	1	0	0	1	0	0	1	0	0	1	0	0	1	2	1	3	1
1272	1	25	1	4	0	1	0	0	1	0	0	1	0	0	1	0	0	1	0	0	1	0	0	1	0	0	1	0	0	1	0	0	1	0	0	1	0	0	1	0	0	1	0	0	1	3	1	3	3
1273	2	44	1	4	0	1	0	0	1	0	0	1	0	0	1	0	0	1	0	0	1	0	0	1	0	0	1	0	0	1	0	0	1	0	0	1	0	0	1	0	0	1	0	0	1	1	0	3	3
1274	2	22	1	4	0	1	0	0	1	0	0	1	0	0	1	0	0	1	0	0	1	0	0	1	0	0	1	0	0	1	0	0	1	0	0	1	0	0	1	0	0	1	0	0	1	2	1	3	2
1275	1	35	1	7	1	1	0	0	1	0	0	1	0	0	1	0	0	0	1	0	1	0	0	1	0	0	0	0	1	1	0	0	1	0	0	1	0	0	1	0	0	1	0	0	1	1	1	2	3
1276	1	43	2	2	1	1	0	0	1	0	0	1	0	0	1	0	0	0	0	1	1	0	0	1	0	0	1	0	0	1	0	0	1	0	0	1	0	0	1	0	0	1	0	0	1	1	1	1	3
1277	1	46	2	4	1	1	0	0	1	0	0	1	0	0	1	0	0	1	0	0	1	0	0	999	999	999	1	0	0	1	0	0	1	0	0	1	0	0	1	0	0	1	0	0	1	2	1	3	2
1278	1	51	2	3	1	1	0	0	1	0	0	1	0	0	1	0	0	1	0	0	1	0	0	1	0	0	999	999	999	1	0	0	1	0	0	1	0	0	1	0	0	1	0	0	1	1	1	2	2
1279	1	23	1	6	0	1	0	0	1	0	0	1	0	0	1	0	0	1	0	0	1	0	0	1	0	0	999	999	999	1	0	0	1	0	0	1	0	0	1	0	0	1	0	0	1	2	0	3	2
1280	2	41	2	4	1	1	0	0	1	0	0	1	0	0	1	0	0	1	0	0	1	0	0	1	0	0	1	0	0	0	0	1	1	0	0	1	0	0	1	0	0	1	0	0	1	2	1	3	3
1281	1	28	1	5	1	1	0	0	1	0	0	1	0	0	1	0	0	1	0	0	1	0	0	1	0	0	1	0	0	0	0	1	1	0	0	1	0	0	1	0	0	1	0	0	1	0	1	3	3
1282	2	57	2	3	0	0	0	1	0	1	0	1	0	0	1	0	0	0	1	0	0	1	0	0	1	0	1	0	0	0	0	1	1	0	0	1	0	0	1	0	0	1	0	0	1	1	1	3	2
1283	2	27	1	6	1	1	0	0	1	0	0	1	0	0	1	0	0	1	0	0	1	0	0	0	0	1	1	0	1	0	0	1	1	0	0	1	0	0	1	0	0	1	0	0	1	1	1	3	2
1284	2	25	1	6	0	1	0	0	1	0	0	1	0	0	1	0	0	1	0	0	1	0	0	1	0	0	1	0	0	0	1	0	1	0	0	1	0	0	1	0	0	1	0	0	1	3	1	3	3
1285	2	30	1	5	1	1	0	0	1	0	0	1	0	0	1	0	0	1	0	0	1	0	0	1	0	0	1	0	0	0	1	0	1	0	0	1	0	0	1	0	0	1	0	0	1	1	1	2	3
1286	2	23	1	5	0	1	0	0	1	0	0	1	0	0	1	0	0	1	0	0	1	0	0	1	0	0	1	0	0	0	1	0	1	0	0	1	0	0	1	0	0	1	0	0	1	0	1	2	4
1287	1	23	1	4	0	1	0	0	1	0	0	1	0	0	1	0	0	1	0	0	1	0	0	1	0	0	1	0	0	1	1	0	1	0	0	1	0	0	1	0	0	1	0	0	1	0	1	4	2
1288	2	67	2	1	0	1	0	0	0	1	0	1	0	0	999	999	999	1	0	0	1	0	0	1	0	0	0	1	0	999	999	999	1	0	0	1	0	0	1	0	0	1	0	0	1	2	1	3	1
1289	2	999	999	2	1	1	0	0	1	0	0	1	0	0	1	0	0	0	1	0	1	0	0	1	0	0	1	0	0	0	1	0	0	1	0	1	0	0	1	0	0	1	0	0	1	2	1	3	4
1290	2	67	5	4	0	1	0	0	1	0	0	1	0	0	1	0	0	999	999	999	0	1	0	0	1	0	1	0	0	0	1	0	0	1	0	1	0	0	1	0	0	1	0	0	1	1	1	3	1
1291	2	23	1	4	0	1	0	0	1	0	0	1	0	0	1	0	0	1	0	0	1	0	0	1	0	0	1	0	0	1	0	0	1	0	0	0	0	1	1	0	0	1	0	0	1	1	0	3	4
1292	1	30	1	5	1	1	0	0	1	0	0	1	0	0	1	0	0	1	0	0	1	0	0	1	0	0	1	0	0	0	1	0	1	0	0	0	0	1	1	0	0	1	0	0	1	3	0	3	2
1293	2	41	2	2	0	1	0	0	1	0	0	1	0	0	1	0	0	1	0	0	1	0	0	1	0	0	1	0	0	0	1	0	1	0	0	0	0	1	1	0	0	1	0	0	1	1	1	3	3
1294	2	53	3	5	0	1	0	0	1	0	0	1	0	0	1	0	0	1	0	0	0	1	0	1	0	0	1	0	0	0	1	0	1	0	0	0	0	1	1	0	0	1	0	0	1	2	1	2	3
1295	2	30	1	7	1	1	0	0	1	0	0	1	0	0	1	0	0	1	0	0	1	0	0	0	1	999	1	0	0	1	0	0	1	0	0	0	1	0	1	0	0	1	0	0	1	2	1	3	2
1296	2	43	2	6	1	1	0	0	1	0	0	1	0	0	1	0	0	1	0	0	1	0	0	1	0	0	1	0	0	1	0	0	1	0	0	0	1	0	1	0	0	1	0	0	1	1	1	3	2
1297	2	40	3	4	1	1	0	0	1	0	0	1	0	0	1	0	0	1	0	0	1	0	0	0	1	0	1	0	0	1	0	0	1	0	0	0	1	0	1	0	0	1	0	0	1	1	1	1	3
1298	2	37	1	4	1	1	0	0	1	0	0	1	0	0	1	0	0	0	1	0	1	0	0	0	1	0	1	0	0	1	0	0	1	0	0	0	1	0	1	0	0	1	0	0	1	1	1	2	2
1299	1	34	1	4	1	1	0	0	0	1	0	1	0	0	1	0	0	1	0	0	1	0	0	1	0	0	1	0	0	0	0	1	1	0	0	0	1	0	1	0	0	1	0	0	1	0	1	4	2
1300	2	40	1	6	1	1	0	0	1	0	0	1	0	0	1	0	0	1	0	0	1	0	0	1	0	0	1	0	0	0	1	999	1	0	0	0	1	0	1	0	0	1	0	0	1	2	1	3	1
1301	2	54	3	2	0	0	1	0	1	0	0	1	0	0	1	0	0	1	0	0	0	1	0	0	1	0	1	0	0	1	0	0	0	1	0	0	1	0	1	0	0	1	0	0	1	2	1	3	1
1302	2	41	1	7	1	1	0	0	1	0	0	1	0	0	1	0	0	1	0	0	1	0	0	0	1	999	1	0	0	1	0	0	1	0	0	0	1	999	1	0	0	1	0	0	1	0	1	3	2
1303	2	39	1	4	0	1	0	0	1	0	0	1	0	0	1	0	0	1	0	0	1	0	0	0	1	0	1	0	0	0	1	0	1	0	0	1	0	0	0	1	0	1	0	0	1	2	0	3	2
1304	1	39	2	6	1	1	0	0	1	0	0	1	0	0	1	0	0	1	0	0	1	0	0	1	0	0	1	0	0	1	0	0	999	999	999	999	999	999	999	999	999	1	0	0	1	1	1	2	4
1305	2	54	3	4	1	1	0	0	1	0	0	1	0	0	1	0	0	1	0	0	1	0	0	999	999	999	1	0	0	0	1	0	1	0	0	0	0	1	1	0	0	0	1	0	1	2	1	3	2
1306	2	69	2	4	0	0	1	0	1	0	0	1	0	0	1	0	0	0	1	0	0	1	0	0	0	1	0	0	1	0	1	0	0	0	1	1	0	0	0	1	0	0	1	0	1	1	1	3	3
1307	1	42	2	7	1	1	0	0	1	0	0	1	0	0	1	0	0	1	0	0	0	0	1	1	0	0	1	0	0	1	0	0	1	0	0	1	0	0	1	0	0	1	0	0	1	2	1	3	1
1308	1	52	2	5	1	1	0	0	0	1	0	1	0	0	1	0	0	1	0	0	0	0	1	1	0	0	1	0	0	0	0	1	1	0	0	0	0	1	0	1	0	1	0	0	1	2	0	3	1
1309	2	49	2	7	1	1	0	0	1	0	0	1	0	0	1	0	0	1	0	0	0	1	999	1	0	0	0	0	1	0	1	999	1	0	0	1	0	0	999	999	999	1	0	0	1	2	1	3	2
1310	2	18	1	4	0	1	0	0	0	0	1	1	0	0	1	0	0	1	0	0	1	0	0	1	0	0	1	0	0	1	0	0	1	0	0	1	0	0	1	0	0	1	0	0	1	1	1	2	2
1311	1	44	1	4	1	1	0	0	0	0	1	1	0	0	1	0	0	0	1	0	0	1	0	0	1	0	1	0	0	1	0	0	1	0	0	1	0	0	1	0	0	1	0	0	1	1	0	4	3
1312	1	51	2	6	1	0	0	1	0	0	1	1	0	0	1	0	0	0	0	1	1	0	0	0	1	0	0	0	1	0	1	0	1	0	0	1	0	0	1	0	0	1	0	0	1	2	1	3	1
1313	1	38	1	7	0	1	0	0	0	0	1	1	0	0	999	999	999	0	1	0	0	1	0	1	0	0	1	0	0	0	0	1	0	1	0	0	1	0	0	1	0	1	0	0	1	0	0	3	3
1314	2	38	2	4	1	1	0	0	0	0	1	1	0	0	1	0	0	0	0	1	0	0	1	1	0	0	0	0	1	1	0	0	0	1	0	0	0	1	1	0	0	1	0	0	1	0	0	3	4
1315	1	58	2	2	1	999	999	999	999	999	999	999	999	999	999	999	999	999	999	999	999	999	999	999	999	999	999	999	999	999	999	999	0	1	0	0	1	0	999	999	999	999	999	999	1	1	1	3	3
1316	2	37	2	7	0	1	0	0	0	1	999	1	0	0	1	0	0	1	0	0	1	0	0	1	0	0	1	0	0	0	1	999	1	0	0	1	0	0	1	0	0	1	0	0	2	3	1	3	2
1317	2	65	2	4	1	999	999	999	0	1	999	999	999	999	999	999	999	999	999	999	999	999	999	0	1	999	999	999	999	0	1	999	999	999	999	999	999	999	999	999	999	999	999	999	2	2	2	3	2
1318	2	61	2	3	0	999	999	999	0	1	999	999	999	999	999	999	999	999	999	999	999	999	999	0	1	999	999	999	999	999	999	999	999	999	999	999	999	999	999	999	999	999	999	999	2	2	2	2	1
1319	1	77	2	4	0	1	0	0	1	0	0	0	0	1	1	0	0	0	0	1	0	1	999	1	0	0	1	0	0	0	0	1	0	1	0	1	0	0	999	999	999	999	999	999	2	2	2	3	3
1320	2	36	1	4	1	0	1	0	1	0	0	1	0	0	1	0	0	1	0	0	1	0	0	1	0	0	1	0	0	1	0	0	1	0	0	1	0	0	1	0	0	1	0	0	2	2	2	2	3
1321	1	36	1	7	1	1	0	0	1	0	0	1	0	0	1	0	0	1	0	0	1	0	0	1	0	0	1	0	0	1	0	0	1	0	0	1	0	0	1	0	0	1	0	0	2	3	0	3	1
1322	2	24	1	5	0	1	0	0	1	0	0	1	0	0	1	0	0	1	0	0	1	0	0	1	0	0	1	0	0	1	0	0	1	0	0	1	0	0	1	0	0	1	0	0	2	3	2	3	2
1323	1	30	1	6	1	1	0	0	1	0	0	1	0	0	1	0	0	1	0	0	1	0	0	1	0	0	0	0	1	1	0	0	1	0	0	1	0	0	1	0	0	1	0	0	2	2	0	3	2
1324	2	25	1	4	0	1	0	0	1	0	0	1	0	0	1	0	0	1	0	0	1	0	0	1	0	0	1	0	0	1	0	0	1	0	0	1	0	0	1	0	0	1	0	0	2	2	2	3	3
1325	2	58	2	4	0	1	0	0	1	0	0	1	0	0	1	0	0	1	0	0	1	0	0	1	0	0	1	0	0	1	0	0	1	0	0	1	0	0	1	0	0	1	0	0	2	2	1	3	2
1326	2	17	1	2	0	1	0	0	1	0	0	1	0	0	1	0	0	1	0	0	1	0	0	1	0	0	1	0	0	1	0	0	1	0	0	1	0	0	1	0	0	1	0	0	2	2	2	2	1
1327	1	40	1	7	1	1	0	0	1	0	0	1	0	0	1	0	0	1	0	0	1	0	0	1	0	0	1	0	0	1	0	0	1	0	0	1	0	0	1	0	0	1	0	0	2	2	2	4	1
1328	2	38	2	4	1	1	0	0	1	0	0	1	0	0	1	0	0	1	0	0	1	0	0	1	0	0	1	0	0	1	0	0	1	0	0	1	0	0	1	0	0	1	0	0	2	2	2	3	1
1329	2	30	2	4	1	1	0	0	1	0	0	1	0	0	1	0	0	1	0	0	1	0	0	1	0	0	1	0	0	1	0	0	1	0	0	1	0	0	1	0	0	1	0	0	2	2	2	4	3
1330	1	53	2	4	1	1	0	0	1	0	0	1	0	0	1	0	0	1	0	0	1	0	0	1	0	0	1	0	0	1	0	0	1	0	0	1	0	0	1	0	0	1	0	0	2	2	2	3	2
1331	1	23	1	5	0	1	0	0	1	0	0	1	0	0	1	0	0	1	0	0	1	0	0	1	0	0	1	0	0	1	0	0	1	0	0	1	0	0	1	0	0	1	0	0	2	1	1	3	1
1332	2	37	1	6	1	1	0	0	1	0	0	1	0	0	1	0	0	1	0	0	1	0	0	1	0	0	1	0	0	1	0	0	1	0	0	1	0	0	1	0	0	1	0	0	2	2	2	3	2
1333	2	53	2	4	0	1	0	0	1	0	0	1	0	0	1	0	0	1	0	0	1	0	0	1	0	0	0	0	1	1	0	0	1	0	0	1	0	0	1	0	0	1	0	0	2	2	2	4	3
1334	2	57	2	6	1	1	0	0	1	0	0	1	0	0	1	0	0	1	0	0	1	0	0	1	0	0	1	0	0	1	0	0	1	0	0	1	0	0	1	0	0	1	0	0	2	3	2	2	1
1335	2	29	1	6	1	1	0	0	1	0	0	1	0	0	1	0	0	1	0	0	1	0	0	1	0	0	1	0	0	1	0	0	1	0	0	1	0	0	1	0	0	1	0	0	2	2	2	3	1
1336	1	51	1	5	1	1	0	0	1	0	0	1	0	0	1	0	0	1	0	0	1	0	0	1	0	0	1	0	0	1	0	0	1	0	0	1	0	0	1	0	0	1	0	0	2	1	1	3	1
1337	1	40	2	5	1	1	0	0	1	0	0	1	0	0	1	0	0	1	0	0	1	0	0	1	0	0	1	0	0	1	0	0	1	0	0	1	0	0	1	0	0	1	0	0	2	2	1	3	2
1338	2	45	2	4	0	1	0	0	1	0	0	1	0	0	1	0	0	1	0	0	1	0	0	1	0	0	1	0	0	1	0	0	1	0	0	1	0	0	1	0	0	1	0	0	2	2	1	3	2
1339	1	26	1	4	1	1	0	0	1	0	0	1	0	0	1	0	0	1	0	0	1	0	0	1	0	0	1	0	0	1	0	0	1	0	0	1	0	0	1	0	0	1	0	0	2	1	2	3	2
1340	2	47	2	3	1	1	0	0	1	0	0	1	0	0	1	0	0	1	0	0	1	0	0	1	0	0	1	0	0	1	0	0	1	0	0	1	0	0	1	0	0	1	0	0	2	2	2	3	2
1341	2	25	2	2	0	1	0	0	1	0	0	1	0	0	1	0	0	1	0	0	1	0	0	1	0	0	1	0	0	1	0	0	1	0	0	1	0	0	1	0	0	1	0	0	2	2	2	2	2
1342	1	44	2	7	1	1	0	0	1	0	0	1	0	0	1	0	0	1	0	0	1	0	0	1	0	0	1	0	0	1	0	0	1	0	0	1	0	0	1	0	0	1	0	0	2	2	2	3	1
1343	1	999	2	4	1	1	0	0	1	0	0	1	0	0	1	0	0	1	0	0	1	0	0	1	0	0	1	0	0	1	0	0	1	0	0	1	0	0	1	0	0	1	0	0	2	3	2	3	1
1344	2	16	1	2	0	1	0	0	1	0	0	1	0	0	1	0	0	1	0	0	1	0	0	1	0	0	1	0	0	1	0	0	1	0	0	1	0	0	1	0	0	1	0	0	2	2	1	3	2
1345	2	23	1	4	1	1	0	0	1	0	0	1	0	0	1	0	0	1	0	0	1	0	0	1	0	0	1	0	0	1	0	0	1	0	0	1	0	0	1	0	0	1	0	0	2	1	0	3	3
1346	1	40	1	4	1	1	0	0	1	0	0	1	0	0	1	0	0	1	0	0	1	0	0	1	0	0	1	0	0	1	0	0	1	0	0	1	0	0	1	0	0	1	0	0	2	0	2	3	1
1347	1	56	2	2	1	1	0	0	1	0	0	1	0	0	1	0	0	1	0	0	1	0	0	1	0	0	1	0	0	1	0	0	1	0	0	1	0	0	1	0	0	1	0	0	2	0	1	3	3
1348	2	38	1	4	1	1	0	0	1	0	0	1	0	0	1	0	0	1	0	0	1	0	0	1	0	0	1	0	0	1	0	0	1	0	0	1	0	0	1	0	0	1	0	0	2	1	1	2	2
1349	2	54	5	4	1	1	0	0	1	0	0	1	0	0	1	0	0	1	0	0	1	0	0	1	0	0	1	0	0	1	0	0	1	0	0	1	0	0	1	0	0	1	0	0	2	2	2	3	2
1350	2	49	4	3	1	1	0	0	1	0	0	1	0	0	1	0	0	1	0	0	1	0	0	1	0	0	1	0	0	1	0	0	1	0	0	1	0	0	1	0	0	1	0	0	2	2	2	3	1
1351	2	20	1	4	0	1	0	0	1	0	0	1	0	0	1	0	0	1	0	0	1	0	0	1	0	0	1	0	0	1	0	0	1	0	0	1	0	0	1	0	0	1	0	0	2	2	0	3	3
1352	1	53	2	3	1	1	0	0	1	0	0	1	0	0	1	0	0	1	0	0	1	0	0	1	0	0	1	0	0	1	0	0	1	0	0	1	0	0	1	0	0	1	0	0	2	2	2	3	1
1353	2	21	1	4	0	1	0	0	1	0	0	1	0	0	1	0	0	1	0	0	1	0	0	1	0	0	1	0	0	1	0	0	1	0	0	1	0	0	1	0	0	1	0	0	2	0	1	3	2
1354	1	57	2	6	1	1	0	0	1	0	0	1	0	0	1	0	0	1	0	0	1	0	0	1	0	0	1	0	0	1	0	0	1	0	0	1	0	0	1	0	0	1	0	0	2	2	2	1	1
1355	2	42	1	3	1	1	0	0	1	0	0	1	0	0	1	0	0	1	0	0	1	0	0	1	0	0	1	0	0	1	0	0	1	0	0	1	0	0	1	0	0	1	0	0	2	2	2	3	2
1356	2	50	2	2	1	1	0	0	1	0	0	1	0	0	1	0	0	1	0	0	1	0	0	1	0	0	1	0	0	1	0	0	1	0	0	1	0	0	1	0	0	1	0	0	2	3	2	3	2
1357	2	63	2	4	1	1	0	0	0	1	0	1	0	0	1	0	0	1	0	0	1	0	0	1	0	0	0	0	1	1	0	0	1	0	0	1	0	0	1	0	0	1	0	0	2	2	0	3	2
1358	1	62	2	6	1	1	0	0	0	1	0	1	0	0	1	0	0	1	0	0	1	0	0	1	0	0	1	0	0	1	0	0	1	0	0	1	0	0	1	0	0	1	0	0	2	2	1	2	1
1359	2	59	1	3	0	1	0	0	0	1	0	1	0	0	1	0	0	1	0	0	1	0	0	1	0	0	1	0	0	1	0	0	1	0	0	1	0	0	1	0	0	1	0	0	2	2	2	3	2
1360	1	21	1	5	0	1	0	0	1	0	0	1	0	0	1	0	0	999	999	999	1	0	0	1	0	0	1	0	0	1	0	0	1	0	0	1	0	0	1	0	0	1	0	0	2	2	2	3	0
1361	1	60	2	6	0	1	0	0	0	1	0	1	0	0	1	0	0	1	0	0	0	1	0	1	0	0	1	0	0	1	0	0	1	0	0	1	0	0	1	0	0	1	0	0	2	3	2	3	2
1362	1	64	2	2	1	1	0	0	0	1	0	1	0	0	1	0	0	1	0	0	0	1	0	1	0	0	1	0	0	1	0	0	1	0	0	1	0	0	1	0	0	1	0	0	2	2	2	2	0
1363	2	70	2	999	999	1	0	0	1	0	0	1	0	0	1	0	0	1	0	0	1	0	0	0	1	0	0	0	1	1	0	0	1	0	0	1	0	0	1	0	0	1	0	0	2	2	2	3	1
1364	2	24	1	5	0	1	0	0	1	0	0	1	0	0	1	0	0	1	0	0	1	0	0	0	1	0	1	0	0	1	0	0	1	0	0	1	0	0	1	0	0	1	0	0	2	2	1	3	1
1365	2	47	1	6	1	1	0	0	1	0	0	1	0	0	1	0	0	1	0	0	1	0	0	0	0	1	1	0	0	1	0	0	1	0	0	1	0	0	1	0	0	1	0	0	2	1	1	3	2
1366	2	40	1	4	1	1	0	0	1	0	0	1	0	0	1	0	0	1	0	0	1	0	0	1	0	0	0	1	0	1	0	0	1	0	0	1	0	0	1	0	0	1	0	0	2	2	2	3	1
1367	2	46	2	6	1	999	999	999	1	0	0	1	0	0	1	0	0	1	0	0	1	0	0	1	0	0	1	0	0	0	0	1	1	0	0	1	0	0	1	0	0	1	0	0	2	0	0	3	3
1368	1	42	1	4	0	1	0	0	1	0	0	1	0	0	1	0	0	1	0	0	1	0	0	1	0	0	1	0	0	0	0	1	1	0	0	1	0	0	1	0	0	1	0	0	2	2	2	2	2
1369	2	19	1	4	0	1	0	0	1	0	0	1	0	0	1	0	0	1	0	0	1	0	0	1	0	0	1	0	0	0	0	1	1	0	0	1	0	0	1	0	0	1	0	0	2	0	1	2	3
1370	1	43	2	4	1	1	0	0	1	0	0	1	0	0	1	0	0	1	0	0	1	0	0	1	0	0	1	0	0	0	0	1	1	0	0	1	0	0	1	0	0	1	0	0	2	2	2	2	1
1371	2	29	1	5	1	1	0	0	1	0	0	1	0	0	1	0	0	1	0	0	1	0	0	1	0	0	1	0	0	0	0	1	1	0	0	1	0	0	1	0	0	1	0	0	2	2	1	3	1
1372	2	35	1	5	1	1	0	0	1	0	0	1	0	0	1	0	0	1	0	0	1	0	0	1	0	0	1	0	0	1	0	1	1	0	0	1	0	0	1	0	0	1	0	0	2	1	2	3	1
1373	2	43	1	4	1	1	0	0	1	0	0	1	0	0	1	0	0	1	0	0	1	0	0	1	0	0	1	0	0	0	0	1	1	0	0	1	0	0	1	0	0	1	0	0	2	2	2	3	3
1374	2	36	2	5	1	1	0	0	1	0	0	1	0	0	1	0	0	1	0	0	1	0	0	1	0	0	1	0	0	0	0	1	1	0	0	1	0	0	1	0	0	1	0	0	2	2	1	3	1
1375	1	42	3	5	1	1	0	0	1	0	0	1	0	0	1	0	0	1	0	0	1	0	0	1	0	0	1	0	0	0	0	1	1	0	0	1	0	0	1	0	0	1	0	0	2	1	2	3	1
1376	2	60	2	6	1	1	0	0	1	0	0	1	0	0	1	0	0	1	0	0	1	0	0	1	0	0	1	0	0	0	0	1	1	0	0	1	0	0	1	0	0	1	0	0	2	0	1	4	3
1377	1	45	2	3	1	1	0	0	1	0	0	1	0	0	1	0	0	1	0	0	1	0	0	1	0	0	1	0	0	0	0	1	1	0	0	1	0	0	1	0	0	1	0	0	2	3	2	3	1
1378	2	35	1	5	1	1	0	0	1	0	0	1	0	0	1	0	0	1	0	0	1	0	0	1	0	0	1	0	0	0	0	1	1	0	0	1	0	0	1	0	0	1	0	0	2	2	1	3	2
1379	1	28	1	6	1	1	0	0	1	0	0	1	0	0	1	0	0	1	0	0	1	0	0	1	0	0	1	0	0	0	0	1	1	0	0	1	0	0	1	0	0	1	0	0	2	1	1	3	2
1380	1	42	2	4	0	1	0	0	1	0	0	1	0	0	1	0	0	1	0	0	1	0	0	1	0	0	1	0	0	1	0	1	1	0	0	1	0	0	1	0	0	1	0	0	2	2	2	3	4
1381	1	55	3	5	1	1	0	0	1	0	0	1	0	0	1	0	0	1	0	0	1	0	0	1	0	0	1	0	0	1	0	1	1	0	0	1	0	0	1	0	0	1	0	0	2	2	2	3	1
1382	1	36	1	4	1	1	0	0	1	0	0	1	0	0	1	0	0	1	0	0	1	0	0	1	0	0	1	0	0	0	0	1	1	0	0	1	0	0	1	0	0	1	0	0	2	1	1	3	1
1383	1	45	2	7	1	1	0	0	1	0	0	1	0	0	1	0	0	1	0	0	1	0	0	1	0	0	1	0	0	0	0	1	1	0	0	1	0	0	1	0	0	1	0	0	2	1	1	2	2
1384	2	27	1	7	1	1	0	0	1	0	0	1	0	0	1	0	0	1	0	0	1	0	0	1	0	0	1	0	0	0	0	1	1	0	0	1	0	0	1	0	0	1	0	0	2	0	1	3	3
1385	2	47	1	4	1	1	0	0	0	1	0	1	0	0	1	0	0	1	0	0	1	0	0	1	0	0	1	0	0	0	0	1	1	0	0	1	0	0	1	0	0	1	0	0	2	2	2	3	1
1386	2	28	1	4	0	1	0	0	1	0	0	1	0	0	1	0	0	1	0	0	0	1	0	1	0	0	1	0	0	0	0	1	1	0	0	1	0	0	1	0	0	1	0	0	2	2	2	3	1
1387	1	75	2	4	0	0	1	0	0	1	0	1	0	0	1	0	0	1	0	0	0	1	0	1	0	0	1	0	0	0	0	1	1	0	0	1	0	0	1	0	0	1	0	0	2	2	1	3	1
1388	2	52	2	6	1	1	0	0	0	1	0	1	0	0	1	0	0	1	0	0	0	1	0	1	0	0	0	0	1	0	0	1	1	0	0	1	0	0	1	0	0	1	0	0	2	2	2	3	3
1389	2	52	3	4	1	1	0	0	1	0	0	1	0	0	1	0	0	1	0	0	1	0	0	0	1	0	1	0	0	0	0	1	1	0	0	1	0	0	1	0	0	1	0	0	2	2	2	3	1
1390	2	43	2	4	0	1	0	0	1	0	0	1	0	0	1	0	0	1	0	0	1	0	0	0	0	1	1	0	0	0	0	1	1	0	0	1	0	0	1	0	0	1	0	0	2	2	2	2	3
1391	2	18	1	4	0	1	0	0	1	0	0	1	0	0	1	0	0	1	0	0	1	0	0	1	0	0	1	0	0	0	1	0	1	0	0	1	0	0	1	0	0	1	0	0	2	2	2	3	3
1392	1	29	1	4	1	1	0	0	1	0	0	1	0	0	1	0	0	1	0	0	1	0	0	1	0	0	1	0	0	0	1	0	1	0	0	1	0	0	1	0	0	1	0	0	2	1	0	3	3
1393	2	18	1	4	0	1	0	0	1	0	0	1	0	0	1	0	0	1	0	0	1	0	0	1	0	0	1	0	0	0	1	0	1	0	0	1	0	0	1	0	0	1	0	0	2	0	0	4	2
1394	2	64	1	4	1	1	0	0	1	0	0	1	0	0	1	0	0	1	0	0	1	0	0	1	0	0	1	0	0	0	1	0	1	0	0	1	0	0	1	0	0	1	0	0	2	2	1	3	3
1395	2	43	2	6	1	1	0	0	1	0	0	1	0	0	1	0	0	1	0	0	1	0	0	1	0	0	1	0	0	0	1	0	1	0	0	1	0	0	1	0	0	1	0	0	2	1	2	3	2
1396	1	29	1	4	0	1	0	0	1	0	0	1	0	0	1	0	0	1	0	0	1	0	0	1	0	0	1	0	0	0	1	0	1	0	0	1	0	0	1	0	0	1	0	0	2	1	0	3	2
1397	2	59	4	3	1	1	0	0	1	0	0	1	0	0	1	0	0	1	0	0	1	0	0	1	0	0	1	0	0	0	1	0	1	0	0	1	0	0	1	0	0	1	0	0	2	2	2	3	2
1398	2	52	2	4	1	1	0	0	1	0	0	1	0	0	1	0	0	1	0	0	1	0	0	1	0	0	1	0	0	0	1	0	1	0	0	1	0	0	1	0	0	1	0	0	2	3	2	3	1
1399	2	26	1	6	1	1	0	0	1	0	0	1	0	0	1	0	0	1	0	0	1	0	0	1	0	0	1	0	0	0	1	0	1	0	0	1	0	0	1	0	0	1	0	0	2	2	2	3	1
1400	2	17	1	2	0	1	0	0	1	0	0	1	0	0	1	0	0	1	0	0	1	0	0	1	0	0	1	0	0	0	1	0	1	0	0	1	0	0	1	0	0	1	0	0	2	2	2	3	1
1401	2	21	1	4	0	1	0	0	1	0	0	1	0	0	1	0	0	0	0	1	1	0	0	1	0	0	1	0	0	0	1	0	1	0	0	1	0	0	1	0	0	1	0	0	2	0	0	2	3
1402	2	21	1	4	0	1	0	0	1	0	0	1	0	0	1	0	0	1	0	0	0	1	0	1	0	0	1	0	0	0	1	0	1	0	0	1	0	0	1	0	0	1	0	0	2	2	2	3	2
1403	1	51	1	4	0	1	0	0	1	0	0	1	0	0	1	0	0	1	0	0	0	1	0	1	0	0	1	0	0	0	1	0	1	0	0	1	0	0	1	0	0	1	0	0	2	2	1	3	2
1404	1	63	2	4	0	1	0	0	0	1	0	0	1	0	0	1	0	1	0	0	0	1	0	1	0	0	1	0	0	0	1	0	1	0	0	1	0	0	1	0	0	1	0	0	2	2	2	3	3
1405	2	55	2	7	1	1	0	0	1	0	0	1	0	0	1	0	0	1	0	0	1	0	0	0	1	0	1	0	0	0	1	0	1	0	0	1	0	0	1	0	0	1	0	0	2	2	2	3	2
1406	2	47	1	6	1	1	0	0	1	0	0	1	0	0	1	0	0	0	0	1	1	0	0	0	1	0	1	0	0	0	1	0	1	0	0	1	0	0	1	0	0	1	0	0	2	2	2	3	4
1407	2	66	2	2	0	1	0	0	1	0	0	1	0	0	1	0	0	1	0	0	0	1	0	0	0	1	1	0	0	0	1	0	1	0	0	1	0	0	1	0	0	1	0	0	2	2	2	3	3
1408	2	54	2	7	1	1	0	0	1	0	0	1	0	0	1	0	0	0	1	0	0	1	0	1	0	0	0	1	0	0	1	0	1	0	0	1	0	0	1	0	0	1	0	0	2	1	2	3	2
1409	2	46	4	4	1	1	0	0	1	0	0	1	0	0	1	0	0	1	0	0	1	0	0	0	0	1	1	1	0	0	1	0	1	0	0	1	0	0	1	0	0	1	0	0	2	2	2	3	3
1410	1	37	1	6	1	1	0	0	1	0	0	1	0	0	1	0	0	1	0	0	1	0	0	1	0	0	1	0	0	0	1	999	1	0	0	1	0	0	1	0	0	1	0	0	2	0	2	3	1
1411	2	47	2	2	0	1	0	0	1	0	0	1	0	0	1	0	0	1	0	0	1	0	0	1	0	0	1	0	0	0	1	999	1	0	0	1	0	0	1	0	0	1	0	0	2	2	2	3	1
1412	2	24	1	7	0	1	0	0	1	0	0	1	0	0	1	0	0	0	0	1	1	0	0	1	0	0	1	0	0	0	1	999	1	0	0	1	0	0	1	0	0	1	0	0	2	2	2	2	1
1413	1	28	2	5	0	1	0	0	1	0	0	1	0	0	1	0	0	0	1	999	1	0	0	1	0	0	1	0	0	0	1	999	1	0	0	1	0	0	1	0	0	1	0	0	2	2	2	3	3
1414	2	73	5	4	0	1	0	0	1	0	0	1	0	0	1	0	0	1	0	0	0	1	0	0	0	1	1	0	0	999	999	999	1	0	0	1	0	0	1	0	0	1	0	0	2	1	2	3	2
1415	2	54	2	7	1	1	0	0	0	1	0	1	0	0	1	0	0	1	0	0	0	1	0	0	1	0	0	1	0	999	999	999	1	0	0	1	0	0	1	0	0	1	0	0	2	2	2	3	3
1416	2	29	1	5	0	1	0	0	1	0	0	1	0	0	1	0	0	1	0	0	1	0	0	1	0	0	1	0	0	1	0	0	0	0	1	1	0	0	1	0	0	1	0	0	2	2	2	3	3
1417	2	29	2	4	1	1	0	0	1	0	0	1	0	0	1	0	0	1	0	0	1	0	0	1	0	0	1	0	0	0	0	1	0	0	1	1	0	0	1	0	0	1	0	0	2	2	2	3	2
1418	2	24	1	4	1	1	0	0	1	0	0	1	0	0	1	0	0	1	0	0	1	0	0	1	0	0	1	0	0	0	1	0	0	0	1	1	0	0	1	0	0	1	0	0	2	1	1	3	3
1419	1	65	2	2	1	1	0	0	1	0	0	1	0	0	1	0	0	1	0	0	1	0	0	1	0	0	1	0	0	1	0	0	0	1	0	1	0	0	1	0	0	1	0	0	2	2	2	3	1
1420	2	63	2	2	1	1	0	0	1	0	0	1	0	0	1	0	0	1	0	0	1	0	0	1	0	0	1	0	0	1	0	0	0	1	0	1	0	0	1	0	0	1	0	0	2	2	2	2	2
1421	2	52	2	4	0	1	0	0	0	1	0	1	0	0	1	0	0	1	0	0	1	0	0	1	0	0	1	0	0	1	0	0	0	1	0	1	0	0	1	0	0	1	0	0	2	2	2	4	1
1422	2	60	2	2	1	1	0	0	1	0	0	1	0	0	1	0	0	1	0	0	0	1	0	1	0	0	1	0	0	1	0	0	1	1	0	1	0	0	1	0	0	1	0	0	2	0	1	3	3
1423	2	999	2	4	1	1	0	0	0	1	0	1	0	0	1	0	0	1	0	0	1	1	0	999	999	999	1	0	0	1	0	0	0	1	0	1	0	0	1	0	0	1	0	0	2	2	2	3	2
1424	2	61	2	4	1	999	999	999	1	0	0	1	0	0	1	0	0	1	0	0	1	0	0	1	0	0	0	1	0	1	0	0	0	1	0	1	0	0	1	0	0	1	0	0	2	2	2	3	1
1425	2	48	2	4	1	1	0	0	1	0	0	1	0	0	1	0	0	1	0	0	1	0	0	1	0	0	1	0	0	0	0	1	0	1	0	1	0	0	1	0	0	1	0	0	2	2	2	3	2
1426	2	39	2	4	1	1	0	0	1	0	0	1	0	0	1	0	0	1	0	0	1	0	0	1	0	0	1	0	0	0	0	1	0	1	0	1	0	0	1	0	0	1	0	0	2	0	0	3	3
1427	2	51	2	6	1	1	0	0	1	0	0	1	0	0	1	0	0	1	0	0	1	0	0	1	0	0	1	0	0	0	0	1	0	1	0	1	0	0	1	0	0	1	0	0	2	2	1	3	2
1428	2	50	2	3	1	1	0	0	1	0	0	1	0	0	1	0	0	1	0	0	1	0	0	1	0	0	1	0	0	0	0	1	0	1	0	1	0	0	1	0	0	1	0	0	2	2	0	3	2
1429	2	37	3	6	1	1	0	0	1	0	0	1	0	0	1	0	0	0	0	1	1	0	0	0	1	0	0	0	1	0	0	1	0	1	0	1	0	0	1	0	0	1	0	0	2	2	2	3	2
1430	2	31	1	6	0	1	0	0	1	0	0	1	0	0	1	0	0	1	0	0	1	0	0	1	0	0	1	0	0	0	1	0	0	1	0	1	0	0	1	0	0	1	0	0	2	1	1	3	3
1431	2	71	2	4	0	1	0	0	1	0	0	1	0	0	1	0	0	1	0	0	1	0	0	1	0	0	1	0	0	0	1	0	0	1	0	1	0	0	1	0	0	1	0	0	2	2	1	3	2
1432	2	52	1	6	1	1	0	0	1	0	0	1	0	0	1	0	0	1	0	0	1	0	0	1	0	0	0	0	1	0	1	0	0	1	0	1	0	0	1	0	0	1	0	0	2	2	2	3	1
1433	1	58	2	4	0	1	0	0	0	1	0	1	0	0	1	0	0	0	1	0	1	0	0	1	0	0	1	0	0	0	1	0	0	1	0	1	0	0	1	0	0	1	0	0	2	1	2	2	2
1434	2	57	2	4	1	1	0	0	1	0	0	1	0	0	1	0	0	1	0	0	0	1	0	1	0	0	1	0	0	0	1	0	0	1	0	1	0	0	1	0	0	1	0	0	2	2	1	4	2
1435	2	60	5	4	1	1	0	0	1	0	0	1	0	0	0	0	1	1	0	0	0	1	0	1	0	0	1	0	0	0	1	0	0	1	0	1	0	0	1	0	0	1	0	0	2	2	1	3	1
1436	2	70	1	2	0	1	0	0	0	1	0	1	0	0	1	0	0	0	1	0	1	0	0	0	1	0	1	0	0	0	1	0	0	1	0	1	0	0	1	0	0	1	0	0	2	3	1	3	1
1437	2	68	2	2	0	0	1	0	0	1	0	1	0	0	1	0	0	1	0	0	0	1	0	0	1	0	1	0	0	0	1	0	0	1	0	1	0	0	1	0	0	1	0	0	2	2	1	2	1
1438	2	60	5	2	0	1	0	0	1	0	0	1	0	0	1	0	0	1	1	0	0	1	0	0	1	0	1	0	0	0	1	0	0	1	0	1	0	0	1	0	0	1	0	0	2	2	2	3	2
1439	1	68	2	4	0	1	0	0	0	1	0	1	0	0	0	0	1	1	0	0	0	1	0	1	0	0	0	1	0	0	1	0	0	1	0	1	0	0	1	0	0	1	0	0	2	2	1	3	1
1440	2	54	2	4	0	1	0	0	1	0	0	1	0	0	1	0	0	0	1	0	1	0	0	0	1	999	1	0	0	0	1	999	0	1	0	1	0	0	1	0	0	1	0	0	2	2	2	3	2
1441	2	64	2	6	0	1	0	0	1	0	0	1	0	0	1	0	0	1	0	0	1	0	0	1	0	0	1	0	0	0	1	999	0	1	0	1	0	0	1	0	0	1	0	0	2	0	2	3	2
1442	1	69	2	1	0	0	1	0	1	0	0	1	0	0	1	0	0	1	0	0	1	0	0	1	0	0	1	0	0	0	1	999	0	1	999	1	0	0	1	0	0	1	0	0	2	2	1	3	2
1443	2	46	2	2	1	999	999	999	1	0	0	1	0	0	1	0	0	1	0	0	1	0	0	1	0	0	1	0	0	1	0	0	999	999	999	1	0	0	1	0	0	1	0	0	2	2	2	3	4
1444	2	21	1	5	0	1	0	0	1	0	0	1	0	0	1	0	0	1	0	0	1	0	0	1	0	0	1	0	0	1	0	0	1	0	0	0	0	1	1	0	0	1	0	0	2	0	1	3	1
1445	2	54	1	5	1	1	0	0	1	0	0	1	0	0	1	0	0	1	0	0	1	0	0	1	0	0	1	0	0	1	0	0	1	0	0	0	0	1	1	0	0	1	0	0	2	2	2	2	2
1446	1	25	1	5	0	1	0	0	1	0	0	1	0	0	1	0	0	1	0	0	1	0	0	1	0	0	1	0	0	1	0	0	1	0	0	0	0	1	1	0	0	1	0	0	2	0	1	3	2
1447	2	23	1	5	0	1	0	0	1	0	0	1	0	0	1	0	0	1	0	0	1	0	0	1	0	0	1	0	0	1	0	0	1	0	0	0	0	1	1	0	0	1	0	0	2	2	1	3	3
1448	2	39	2	6	1	1	0	0	1	0	0	1	0	0	1	0	0	1	0	0	1	0	0	1	0	0	1	0	0	1	0	0	1	0	0	0	0	1	1	0	0	1	0	0	2	2	1	3	3
1449	2	19	1	4	0	1	0	0	1	0	0	1	0	0	1	0	0	1	0	0	1	0	0	1	0	0	1	0	0	1	0	0	1	0	0	0	0	1	1	0	0	1	0	0	2	1	1	2	1
1450	1	41	4	4	1	1	0	0	1	0	0	1	0	0	1	0	0	1	0	0	0	1	0	1	0	0	1	0	0	1	0	0	1	0	0	0	0	1	1	0	0	1	0	0	2	2	2	3	2
1451	1	22	1	4	1	1	0	0	1	0	0	1	0	0	1	0	0	1	0	0	1	0	0	1	0	0	999	999	999	1	0	0	1	0	0	0	0	1	1	0	0	1	0	0	2	3	1	4	3
1452	2	38	4	4	0	1	0	0	1	0	0	1	0	0	1	0	0	1	0	0	1	0	0	1	0	0	1	0	0	0	0	1	1	0	0	0	0	1	1	0	0	1	0	0	2	2	0	3	2
1453	2	22	1	4	0	1	0	0	1	0	0	1	0	0	1	0	0	1	0	0	1	0	0	1	0	0	1	0	0	0	0	1	1	0	0	0	0	1	1	0	0	1	0	0	2	2	2	4	3
1454	1	23	1	4	0	1	0	0	1	0	0	1	0	0	1	0	0	1	0	0	1	0	0	1	0	0	1	0	0	0	0	1	1	0	0	0	0	1	1	0	0	1	0	0	2	2	2	3	3
1455	1	32	1	3	0	1	0	0	1	0	0	1	0	0	1	0	0	1	0	0	1	0	0	1	0	0	1	0	0	0	0	1	1	0	0	0	0	1	1	0	0	1	0	0	2	1	2	3	3
1456	1	52	2	6	1	1	0	0	1	0	0	1	0	0	1	0	0	1	0	0	0	1	0	1	0	0	1	0	0	0	0	1	1	0	0	0	0	1	1	0	0	1	0	0	2	1	2	2	2
1457	2	20	1	4	0	0	0	1	1	0	0	1	0	0	1	0	0	1	0	0	1	1	0	0	1	0	1	0	0	0	0	1	1	0	0	0	0	1	1	0	0	1	0	0	2	1	0	3	2
1458	2	65	1	6	0	1	0	0	1	0	0	1	0	0	1	0	0	1	0	0	1	0	0	1	0	0	1	0	0	0	1	999	1	0	0	0	0	1	1	0	0	1	0	0	2	2	2	3	2
1459	2	36	1	7	0	1	0	0	1	0	0	1	0	0	1	0	0	1	0	0	1	0	0	1	0	0	1	0	0	0	1	999	1	0	0	0	0	1	1	0	0	1	0	0	2	1	0	3	2
1460	2	41	1	4	1	1	0	0	1	0	0	0	0	1	1	0	0	0	0	1	1	0	0	1	0	0	1	0	0	0	0	1	0	0	1	0	0	1	1	0	0	1	0	0	2	2	2	3	2
1461	2	59	2	4	1	1	0	0	1	0	0	1	0	0	1	0	0	1	0	0	0	1	0	1	0	0	1	0	0	1	0	0	0	1	0	0	0	1	1	0	0	1	0	0	2	2	1	3	1
1462	2	999	999	2	0	1	0	0	0	1	0	1	0	0	1	0	0	1	0	0	0	1	0	1	0	0	0	0	1	1	0	0	0	1	0	0	0	1	1	0	0	1	0	0	2	1	2	2	1
1463	2	40	1	5	1	1	0	0	0	1	0	1	0	0	1	0	0	1	0	0	1	0	0	1	0	0	1	0	0	0	1	0	0	1	0	0	0	1	1	0	0	1	0	0	2	2	2	3	1
1464	2	26	1	4	0	1	0	0	1	0	0	1	0	0	1	0	0	1	0	0	1	0	0	1	0	0	1	0	0	1	0	0	1	0	0	0	1	0	1	0	0	1	0	0	2	2	0	3	2
1465	2	55	2	4	1	1	0	0	1	0	0	1	0	0	1	0	0	1	0	0	1	0	0	1	0	0	1	0	0	1	0	0	1	0	0	0	1	0	1	0	0	1	0	0	2	2	1	3	1
1466	2	56	1	2	0	1	0	0	1	0	0	1	0	0	1	0	0	1	0	0	1	0	0	1	0	0	0	0	1	1	0	0	1	0	0	0	1	0	1	0	0	1	0	0	2	1	2	3	1
1467	1	57	3	3	0	1	0	0	1	0	0	1	0	0	1	0	0	1	0	0	1	0	0	1	0	0	1	0	0	1	0	0	1	0	0	0	1	0	1	0	0	1	0	0	2	2	2	3	1
1468	2	23	1	4	1	1	0	0	1	0	0	1	0	0	1	0	0	1	0	0	1	0	0	1	0	0	1	0	0	1	0	0	1	0	0	0	1	0	1	0	0	1	0	0	2	1	1	2	4
1469	1	32	1	5	0	1	0	0	1	0	0	1	0	0	1	0	0	1	0	0	1	0	0	1	0	0	1	0	0	1	0	0	1	0	0	0	1	0	1	0	0	1	0	0	2	2	2	4	0
1470	2	27	1	4	1	1	0	0	1	0	0	1	0	0	1	0	0	1	0	0	1	0	0	1	0	0	1	0	0	1	0	0	1	0	0	0	1	0	1	0	0	1	0	0	2	1	2	1	2
1471	2	38	2	4	1	1	0	0	1	0	0	1	0	0	1	0	0	1	0	0	0	1	0	1	0	0	1	0	0	1	0	0	1	0	0	0	1	0	1	0	0	1	0	0	2	2	2	3	2
1472	1	46	1	4	1	1	0	0	1	0	0	1	0	0	1	0	0	1	0	0	1	0	0	1	0	0	0	1	0	1	0	0	1	0	0	0	1	0	1	0	0	1	0	0	2	2	2	3	1
1473	2	37	2	6	1	1	0	0	1	0	0	1	0	0	1	0	0	1	0	0	1	0	0	1	0	0	1	0	0	0	0	1	1	0	0	1	1	0	1	0	0	1	0	0	2	2	2	2	1
1474	2	39	2	4	1	1	0	0	1	0	0	1	0	0	1	0	0	1	0	0	1	0	0	0	1	0	1	0	0	0	0	1	1	0	0	0	1	0	1	0	0	1	0	0	2	2	2	3	1
1475	1	29	1	6	1	1	0	0	1	0	0	1	0	0	1	0	0	1	0	0	1	0	0	1	0	0	1	0	0	0	1	0	1	0	0	0	1	0	1	0	0	1	0	0	2	1	1	3	2
1476	2	51	5	6	1	1	0	0	1	0	0	1	0	0	1	0	0	999	999	999	1	0	0	1	0	0	1	0	0	0	1	0	1	0	0	0	1	0	1	0	0	1	0	0	2	2	1	3	2
1477	2	61	2	3	0	1	0	0	1	0	0	1	0	0	1	0	0	1	0	0	0	1	0	1	0	0	1	0	0	0	1	0	1	0	0	0	1	0	1	0	0	1	0	0	2	0	2	3	2
1478	2	22	1	4	1	1	0	0	1	0	0	1	0	0	1	0	0	1	0	0	1	0	0	1	0	0	1	0	0	0	0	1	0	0	1	0	1	0	1	0	0	1	0	0	2	1	2	3	1
1479	2	74	1	1	0	1	0	0	0	1	0	0	1	0	1	0	0	0	1	0	1	0	0	1	0	0	1	0	0	0	1	0	0	1	0	0	1	0	1	0	0	1	0	0	2	2	2	3	2
1480	2	72	5	4	0	1	0	0	0	1	0	0	0	1	1	0	0	1	0	0	0	1	0	1	0	0	1	0	0	0	1	0	0	1	0	0	1	0	1	0	0	1	0	0	2	2	1	3	2
1481	2	49	1	3	1	1	0	0	1	0	0	1	0	0	1	0	0	0	1	0	0	1	0	1	0	0	1	0	0	0	1	0	0	1	0	0	1	0	1	0	0	1	0	0	2	2	2	3	2
1482	2	66	2	3	0	1	0	0	1	0	0	1	0	0	1	0	0	1	0	0	1	0	0	0	1	0	0	0	1	0	1	0	0	1	0	0	1	0	1	0	0	1	0	0	2	2	1	3	2
1483	2	66	4	2	0	1	0	0	0	1	0	1	0	0	1	0	0	1	0	0	0	1	0	0	0	1	1	0	0	0	1	0	0	1	0	0	1	0	1	0	0	1	0	0	2	0	2	2	2
1484	1	67	5	4	0	0	1	0	0	1	0	1	0	0	1	0	0	1	0	0	1	0	0	1	0	0	1	0	0	1	0	0	999	999	999	0	1	0	1	0	0	1	0	0	2	2	2	3	2
1485	2	66	2	7	0	1	0	0	1	0	0	1	0	0	1	0	0	1	0	0	1	0	0	1	0	0	1	0	0	0	1	0	1	0	0	999	999	999	1	0	0	1	0	0	2	2	2	3	1
1486	1	42	1	4	1	1	0	0	1	0	0	1	0	0	1	0	0	1	0	0	1	0	0	1	0	0	1	0	0	1	0	0	1	0	0	1	0	0	0	0	1	1	0	0	2	2	2	3	1
1487	2	28	1	4	1	1	0	0	1	0	0	1	0	0	1	0	0	1	0	0	1	0	0	1	0	0	1	0	0	0	0	1	1	0	0	1	0	0	0	0	1	1	0	0	2	2	2	3	2
1488	2	50	1	4	1	1	0	0	0	1	0	1	0	0	1	0	0	1	0	0	0	1	0	999	999	999	1	0	0	0	0	1	0	1	0	0	0	1	0	0	1	1	0	0	2	1	1	2	2
1489	2	43	2	4	1	1	0	0	1	0	0	1	0	0	1	0	0	1	0	0	1	0	0	1	0	0	1	0	0	0	1	0	1	0	0	0	1	0	0	0	1	1	0	0	2	1	2	4	3
1490	1	57	1	4	0	1	0	0	1	0	0	1	0	0	1	0	0	1	0	0	1	0	0	1	0	0	1	0	0	0	1	0	1	0	0	1	0	0	0	1	0	1	0	0	2	2	2	3	1
1491	1	70	2	4	0	1	0	0	0	1	0	1	0	0	1	0	0	1	0	0	0	1	0	1	0	0	1	0	0	0	1	0	0	1	0	1	0	0	0	1	0	1	0	0	2	2	1	2	3
1492	2	64	2	4	0	999	999	999	0	1	0	0	1	0	1	0	0	0	1	0	0	1	0	0	1	0	1	0	0	0	1	0	0	1	0	1	0	0	0	1	0	1	0	0	2	2	2	2	2
1493	1	69	5	4	0	1	0	0	1	0	0	1	0	0	1	0	0	1	0	0	0	1	0	1	0	0	1	0	0	1	0	0	1	0	0	0	0	1	0	1	0	1	0	0	2	2	2	2	2
1494	2	64	2	4	1	1	0	0	0	1	0	1	0	0	1	0	0	1	0	0	0	1	0	1	0	0	1	0	0	1	0	0	1	0	0	0	1	0	0	1	0	1	0	0	2	4	1	3	2
1495	1	999	1	4	0	999	999	999	1	0	0	1	0	0	1	0	0	1	0	0	1	0	0	1	0	1	999	999	999	1	0	0	1	0	0	0	1	0	0	1	0	1	0	0	2	2	2	2	1
1496	2	31	1	6	0	1	0	0	1	0	0	1	0	0	1	0	0	1	0	0	1	0	0	1	0	0	1	0	0	0	1	0	0	1	0	0	1	0	0	1	0	1	0	0	2	3	2	3	3
1497	1	34	2	6	1	1	0	0	1	0	0	1	0	0	1	0	0	1	0	0	1	0	0	1	0	0	1	0	0	1	0	0	1	0	0	1	0	0	999	999	999	1	0	0	2	3	2	4	4
1498	2	58	1	4	1	1	0	0	1	0	0	1	0	0	1	0	0	1	0	0	0	1	0	1	0	0	1	0	0	1	0	0	1	0	0	1	0	0	999	999	999	1	0	0	2	2	0	3	1
1499	1	999	2	2	0	1	0	0	1	0	0	1	0	0	1	0	0	1	0	0	1	0	0	1	0	0	1	0	0	1	0	0	0	1	0	1	0	0	999	999	999	1	0	0	2	3	2	3	1
1500	1	60	2	4	1	0	1	0	0	1	0	1	0	0	1	0	0	1	0	0	0	1	0	1	0	0	0	0	1	0	1	0	0	1	0	1	0	0	1	0	0	0	0	1	2	2	2	3	2
1501	2	24	1	4	1	1	0	0	1	0	0	1	0	0	1	0	0	1	0	0	1	0	0	1	0	0	1	0	0	0	1	0	1	0	0	1	0	0	1	0	0	0	1	0	2	2	1	3	4
1502	2	68	2	4	0	1	0	0	0	1	0	1	0	0	1	0	0	1	0	0	1	0	0	1	0	0	0	0	1	0	1	0	0	1	0	1	0	0	0	1	0	1	1	0	2	2	2	3	1
1503	2	63	2	6	1	1	0	0	1	0	0	1	0	0	1	0	0	1	0	0	1	0	0	1	0	0	1	0	0	999	999	999	1	0	0	0	1	0	0	1	0	0	1	0	2	1	2	3	2
1504	1	999	2	6	1	1	0	0	1	0	0	1	0	0	1	0	0	1	0	0	1	0	0	1	0	0	1	0	0	0	1	999	0	1	999	0	1	999	0	1	0	0	1	0	2	2	2	3	1
1505	1	71	2	2	1	1	0	0	1	0	0	0	1	999	999	999	999	0	1	999	1	0	0	1	0	0	999	999	999	0	1	999	999	999	999	999	999	999	999	999	999	0	1	0	2	1	2	3	1
1506	2	33	1	5	1	1	0	0	1	0	0	1	0	0	1	0	0	1	0	0	1	0	0	1	0	0	1	0	0	1	0	0	1	0	0	1	0	0	1	0	0	999	999	999	2	3	2	3	1
1507	1	63	2	4	0	999	999	999	0	1	0	999	999	999	999	999	999	999	999	999	0	1	0	999	999	999	999	999	999	0	1	0	0	1	0	999	999	999	999	999	999	999	999	999	2	2	2	4	3
1508	2	45	2	6	1	1	0	0	1	0	0	1	0	0	1	0	0	1	0	0	0	0	1	1	0	0	1	0	0	1	0	0	1	0	0	1	0	0	1	0	0	1	0	0	2	2	2	3	1
1509	2	46	1	6	1	1	0	0	1	0	0	1	0	0	1	0	0	1	0	0	0	0	1	1	0	0	1	0	0	1	0	0	1	0	0	1	0	0	1	0	0	1	0	0	2	2	1	3	2
1510	1	71	2	4	0	1	0	0	0	1	0	1	0	0	1	0	0	1	0	0	0	0	1	1	0	0	1	0	0	1	0	0	1	0	0	1	0	0	1	0	0	1	0	0	2	1	2	1	2
1511	1	45	4	6	1	1	0	0	0	1	0	0	1	0	1	0	0	0	0	1	0	0	1	1	0	0	1	0	0	1	0	0	1	0	0	1	0	0	1	0	0	1	0	0	2	1	2	2	2
1512	1	67	2	2	0	1	0	0	1	0	0	1	0	0	1	0	0	0	0	1	0	0	1	1	0	0	1	0	0	0	0	1	1	0	0	1	0	0	1	0	0	1	0	0	2	1	2	1	2
1513	2	36	1	6	1	1	0	0	1	0	0	1	0	0	1	0	0	1	0	0	0	0	1	1	0	0	1	0	0	0	1	0	1	0	0	1	0	0	1	0	0	1	0	0	2	2	1	3	3
1514	2	62	4	4	1	1	0	0	0	1	0	1	0	0	1	0	0	1	0	0	0	0	1	0	0	1	1	0	0	1	0	0	0	0	1	1	0	0	1	0	0	1	0	0	2	1	1	3	1
1515	2	63	2	4	0	1	0	0	1	0	0	1	0	0	1	0	0	1	0	0	0	0	1	0	1	0	1	0	0	1	0	0	0	1	0	1	0	0	1	0	0	1	0	0	2	2	2	3	1
1516	2	56	2	2	0	1	0	0	1	0	0	1	0	0	1	0	0	1	0	0	0	0	1	0	1	0	0	0	1	1	1	0	999	999	999	1	0	0	1	0	0	1	0	0	2	2	1	3	2
1517	1	74	999	4	0	1	0	0	0	1	0	1	0	0	1	0	0	1	0	0	0	0	1	1	0	0	1	0	0	1	0	0	1	0	0	0	0	1	1	0	0	1	0	0	2	2	2	3	1
1518	2	46	1	4	0	1	0	0	1	0	0	1	0	0	1	0	0	1	0	0	0	0	1	0	1	0	1	0	0	1	0	0	1	0	0	0	0	1	1	0	0	1	0	0	2	3	2	3	1
1519	2	36	2	4	1	1	0	0	1	0	0	1	0	0	1	0	0	1	0	0	0	0	1	1	0	0	1	0	0	0	1	999	1	0	0	0	0	1	1	0	0	1	0	0	2	3	1	3	1
1520	1	52	4	6	1	1	0	0	1	0	0	1	0	0	1	0	0	1	0	0	0	0	1	1	0	0	1	0	0	1	0	0	0	1	0	0	0	1	1	0	0	1	0	0	2	2	2	3	2
1521	2	60	1	6	0	1	0	0	0	1	0	0	1	0	1	0	0	0	1	0	0	0	1	1	0	0	1	0	0	0	1	0	0	1	0	0	1	0	1	0	0	1	0	0	2	2	1	2	1
1522	2	63	2	5	1	1	0	0	1	0	0	1	0	0	1	0	0	1	0	1	1	0	1	1	0	0	1	0	0	0	1	0	0	1	0	999	999	999	1	0	0	1	0	0	2	2	2	3	2
1523	2	31	4	5	0	1	0	0	1	0	0	1	0	0	1	0	0	1	0	0	0	0	1	1	0	0	1	0	0	0	1	0	1	0	0	0	0	1	0	0	1	1	0	0	2	2	2	3	2
1524	2	59	2	3	0	1	0	0	1	0	0	1	0	0	1	0	0	1	0	0	0	1	999	1	0	0	1	0	0	1	0	0	1	0	0	1	0	0	999	999	999	1	0	0	2	2	2	3	2
1525	2	18	1	4	0	1	0	0	1	0	0	1	0	0	1	0	0	1	0	0	999	999	999	1	0	0	1	0	0	1	0	0	1	0	0	1	0	0	1	0	0	1	0	0	2	1	1	3	1
1526	2	56	2	6	1	1	0	0	1	0	0	1	0	0	1	0	0	1	0	0	999	999	999	1	0	0	1	0	0	1	0	0	1	0	0	1	0	0	1	0	0	1	0	0	2	2	2	3	2
1527	2	54	2	4	1	1	0	0	1	0	0	0	1	0	1	0	0	0	1	0	999	999	999	0	1	0	1	0	0	1	0	0	1	0	0	1	0	0	1	0	0	1	0	0	2	2	2	3	1
1528	2	46	2	3	1	1	0	0	1	0	0	1	0	0	1	0	0	1	0	0	999	999	999	0	1	0	1	0	0	0	1	0	1	0	0	0	1	0	1	0	0	1	0	0	2	2	2	3	1
1529	2	999	2	3	0	0	1	0	0	1	0	0	1	0	1	0	0	0	1	0	999	999	999	1	0	0	1	0	0	1	0	0	0	1	0	0	1	999	1	0	0	1	0	0	2	2	2	3	0
1530	1	70	2	999	999	1	0	0	0	0	1	1	0	0	1	0	0	1	0	0	1	0	0	1	0	0	1	0	0	1	0	0	1	0	0	1	0	0	1	0	0	1	0	0	2	2	1	3	0
1531	2	49	3	6	1	1	0	0	0	0	1	1	0	0	1	0	0	1	0	0	1	0	0	0	1	0	1	0	0	0	1	0	1	0	0	1	0	0	1	0	0	1	0	0	2	2	2	3	4
1532	2	30	1	3	1	1	0	0	0	0	1	1	0	0	1	0	0	1	0	0	1	0	0	1	0	0	1	0	0	0	0	1	1	0	0	0	0	1	1	0	0	1	0	0	2	1	1	2	2
1533	2	49	1	4	0	1	0	0	0	0	1	1	0	0	1	0	0	0	1	999	0	1	0	1	0	0	0	0	1	0	0	1	1	0	0	0	1	0	1	0	0	1	0	0	2	2	2	3	2
1534	2	65	2	1	0	1	0	0	0	0	1	1	0	0	1	0	0	1	0	0	0	1	0	0	1	0	1	0	0	1	0	0	0	1	0	1	0	0	0	1	0	1	0	0	2	2	2	3	1
1535	2	53	2	4	1	1	0	0	0	0	1	1	0	0	1	0	0	1	0	0	0	1	0	1	0	0	1	0	0	0	1	0	0	0	1	0	1	0	0	1	0	1	0	0	2	2	2	3	2
1536	1	50	3	4	1	1	0	0	0	0	1	1	0	0	1	0	0	999	999	999	0	0	1	1	0	0	1	0	0	0	1	0	1	0	0	1	0	0	1	0	0	1	0	0	2	2	1	3	2
1537	1	71	2	6	1	1	0	0	0	0	1	1	0	0	1	0	0	1	0	0	0	0	1	1	0	0	1	0	0	0	1	0	0	1	0	0	1	0	0	1	0	1	0	0	2	2	2	3	1
1538	1	53	2	4	1	1	0	0	999	999	999	1	0	0	1	0	0	1	0	0	1	0	0	1	0	0	1	0	0	1	0	0	1	0	0	1	0	0	1	0	0	1	0	0	2	2	2	3	2
1539	2	45	1	6	1	1	0	0	999	999	999	1	0	0	1	0	0	0	1	0	1	0	0	1	0	0	1	0	0	0	0	1	1	0	0	1	0	0	1	0	0	1	0	0	2	1	1	3	1
1540	2	69	2	4	0	999	999	999	999	999	999	999	999	999	999	999	999	999	999	999	0	1	0	1	0	0	1	0	0	0	0	1	1	0	0	1	0	0	1	0	0	1	0	0	2	2	2	3	0
1541	2	999	2	6	0	1	0	0	999	999	999	1	0	0	1	0	0	1	0	0	0	1	0	1	0	0	1	0	0	0	0	1	0	1	0	0	0	1	1	0	0	0	1	999	2	1	1	3	2
1542	2	60	2	6	0	999	999	999	999	999	999	999	999	999	999	999	999	999	999	999	0	1	0	999	999	999	999	999	999	0	1	0	999	999	999	999	999	999	0	1	0	999	999	999	2	2	1	3	2
1543	2	56	1	3	0	999	999	999	999	999	999	999	999	999	999	999	999	999	999	999	999	999	999	999	999	999	999	999	999	999	999	999	1	0	0	1	0	0	1	0	0	1	0	0	2	2	1	3	3
1544	2	54	2	4	0	999	999	999	999	999	999	999	999	999	999	999	999	999	999	999	999	999	999	0	1	0	999	999	999	0	1	0	999	999	999	999	999	999	999	999	999	0	1	0	2	2	2	3	2
1545	1	74	2	4	1	999	999	999	999	999	999	0	1	0	999	999	999	0	1	0	999	999	999	999	999	999	999	999	999	999	999	999	0	1	0	999	999	999	0	1	0	999	999	999	2	1	1	3	2
1546	1	25	1	4	1	999	999	999	999	999	999	999	999	999	999	999	999	999	999	999	999	999	999	999	999	999	999	999	999	0	1	0	0	1	0	999	999	999	999	999	999	999	999	999	2	3	0	4	3
1547	2	66	2	4	0	999	999	999	999	999	999	999	999	999	999	999	999	0	1	0	999	999	999	999	999	999	0	1	0	999	999	999	999	999	999	999	999	999	999	999	999	999	999	999	2	2	2	2	1
1548	2	44	2	6	1	999	999	999	999	999	999	999	999	999	999	999	999	999	999	999	999	999	999	0	1	0	999	999	999	999	999	999	999	999	999	999	999	999	999	999	999	999	999	999	2	2	2	3	1
1549	1	72	2	6	0	999	999	999	999	999	999	999	999	999	999	999	999	999	999	999	999	999	999	999	999	999	999	999	999	999	999	999	999	999	999	999	999	999	999	999	999	999	999	999	2	2	2	2	2
1550	2	56	4	6	0	1	0	0	0	1	999	1	0	0	1	0	0	1	0	0	0	1	999	1	0	0	1	0	0	0	1	999	1	0	0	1	0	0	1	0	0	1	0	0	3	2	2	3	3
1551	2	23	1	4	0	1	0	0	1	0	0	1	0	0	1	0	0	1	0	0	0	1	999	1	0	0	1	0	0	0	1	0	1	0	0	1	0	0	1	0	0	1	0	0	3	2	0	3	4
1552	2	55	1	6	0	1	0	0	1	0	0	1	0	0	1	0	0	1	0	0	0	1	999	1	0	0	1	0	0	0	1	0	0	1	0	1	0	0	1	0	0	1	0	0	3	1	2	3	2
1553	1	26	1	4	0	1	0	0	1	0	0	1	0	0	1	0	0	1	0	0	1	0	0	1	0	0	1	0	0	1	0	0	1	0	0	1	0	0	1	0	0	1	0	0	3	2	1	2	1
1554	1	38	1	6	1	1	0	0	1	0	0	1	0	0	1	0	0	1	0	0	1	0	0	1	0	0	1	0	0	1	0	0	1	0	0	1	0	0	1	0	0	1	0	0	3	1	2	3	3
1555	2	53	2	3	1	1	0	0	1	0	0	1	0	0	1	0	0	1	0	0	1	0	0	1	0	0	1	0	0	1	0	0	1	0	0	1	0	0	1	0	0	1	0	0	3	3	3	3	1
1556	1	19	1	3	0	1	0	0	1	0	0	1	0	0	1	0	0	1	0	0	1	0	0	1	0	0	1	0	0	1	0	0	1	0	0	1	0	0	1	0	0	1	0	0	3	0	1	3	2
1557	2	26	1	6	1	1	0	0	1	0	0	1	0	0	1	0	0	1	0	0	1	0	0	1	0	0	1	0	0	1	0	0	1	0	0	1	0	0	1	0	0	1	0	0	3	3	2	3	2
1558	2	21	1	4	0	1	0	0	1	0	0	1	0	0	1	0	0	1	0	0	1	0	0	1	0	0	1	0	0	1	0	0	1	0	0	1	0	0	1	0	0	1	0	0	3	3	1	3	2
1559	1	31	1	6	1	1	0	0	1	0	0	1	0	0	1	0	0	1	0	0	1	0	0	1	0	0	1	0	0	1	0	0	1	0	0	1	0	0	1	0	0	1	0	0	3	2	3	3	2
1560	1	25	1	4	1	1	0	0	1	0	0	1	0	0	1	0	0	1	0	0	1	0	0	1	0	0	1	0	0	1	0	0	1	0	0	1	0	0	1	0	0	1	0	0	3	2	3	4	4
1561	2	23	1	4	1	1	0	0	1	0	0	1	0	0	1	0	0	1	0	0	1	0	0	1	0	0	1	0	0	1	0	0	1	0	0	1	0	0	1	0	0	1	0	0	3	1	0	4	4
1562	2	27	1	4	1	1	0	0	1	0	0	1	0	0	1	0	0	1	0	0	1	0	0	1	0	0	1	0	0	1	0	0	1	0	0	1	0	0	1	0	0	1	0	0	3	2	2	3	1
1563	1	30	1	4	1	1	0	0	1	0	0	1	0	0	1	0	0	1	0	0	1	0	0	1	0	0	1	0	0	1	0	0	1	0	0	1	0	0	1	0	0	1	0	0	3	3	2	3	3
1564	2	21	1	4	0	1	0	0	1	0	0	1	0	0	1	0	0	1	0	0	1	0	0	1	0	0	1	0	0	1	0	0	1	0	0	1	0	0	1	0	0	1	0	0	3	2	1	3	3
1565	1	23	1	5	0	1	0	0	1	0	0	1	0	0	1	0	0	1	0	0	1	0	0	1	0	0	1	0	0	1	0	0	1	0	0	1	0	0	1	0	0	1	0	0	3	2	2	3	2
1566	2	57	4	4	1	1	0	0	1	0	0	1	0	0	1	0	0	1	0	0	1	0	0	1	0	0	1	0	0	1	0	0	1	0	0	1	0	0	1	0	0	1	0	0	3	2	2	3	2
1567	2	66	2	4	0	1	0	0	0	1	0	1	0	0	1	0	0	1	0	0	1	0	0	1	0	0	0	0	1	1	0	0	1	0	0	1	0	0	1	0	0	1	0	0	3	3	3	4	1
1568	1	25	1	4	0	1	0	0	1	0	0	1	0	0	999	999	999	1	0	0	1	0	0	1	0	0	1	0	0	1	0	0	1	0	0	1	0	0	1	0	0	1	0	0	3	1	0	3	2
1569	1	66	2	4	0	1	0	0	1	0	0	1	0	0	1	0	0	0	1	0	1	0	0	1	0	0	1	0	0	1	0	0	1	0	0	1	0	0	1	0	0	1	0	0	3	3	3	4	2
1570	2	22	1	4	0	1	0	0	1	0	0	1	0	0	1	0	0	999	999	999	1	0	0	1	0	0	1	0	0	1	0	0	1	0	0	1	0	0	1	0	0	1	0	0	3	1	0	3	4
1571	2	49	2	999	999	1	0	0	1	0	0	1	0	0	1	0	0	1	0	0	0	1	0	1	0	0	1	0	0	1	0	0	1	0	0	1	0	0	1	0	0	1	0	0	3	2	1	3	4
1572	2	43	2	2	0	1	0	0	1	0	0	1	0	0	1	0	0	1	0	0	0	1	0	1	0	0	1	0	0	1	0	0	1	0	0	1	0	0	1	0	0	1	0	0	3	3	3	4	3
1573	2	58	2	2	1	1	0	0	1	0	0	1	0	0	1	0	0	1	0	0	0	1	0	1	0	0	1	0	0	1	0	0	1	0	0	1	0	0	1	0	0	1	0	0	3	3	2	4	0
1574	1	58	2	4	1	1	0	0	0	1	0	1	0	0	1	0	0	1	0	0	0	1	0	1	0	0	1	0	0	1	0	0	1	0	0	1	0	0	1	0	0	1	0	0	3	2	3	4	2
1575	1	58	2	6	1	1	0	0	1	0	0	1	0	0	1	0	0	1	0	0	1	0	0	0	0	1	1	0	0	1	0	0	1	0	0	1	0	0	1	0	0	1	0	0	3	3	3	3	3
1576	2	45	1	7	1	1	0	0	1	0	0	1	0	0	1	0	0	1	0	0	1	0	0	1	0	0	1	0	0	0	0	1	1	0	0	1	0	0	1	0	0	1	0	0	3	3	3	4	1
1577	1	32	1	5	1	1	0	0	1	0	0	1	0	0	1	0	0	1	0	0	1	0	0	1	0	0	1	0	0	0	0	1	1	0	0	1	0	0	1	0	0	1	0	0	3	1	2	4	3
1578	1	20	1	4	0	1	0	0	1	0	0	1	0	0	1	0	0	1	0	0	1	0	0	0	0	1	1	0	0	0	0	1	1	0	0	1	0	0	1	0	0	1	0	0	3	1	2	4	4
1579	2	39	1	4	0	1	0	0	1	0	0	1	0	0	1	0	0	1	0	0	1	0	0	1	0	0	0	0	1	0	1	0	1	0	0	1	0	0	1	0	0	1	0	0	3	3	3	3	3
1580	1	61	2	4	1	1	0	0	1	0	0	1	0	0	1	0	0	1	0	0	1	0	0	1	0	0	1	0	0	0	1	0	1	0	0	1	0	0	1	0	0	1	0	0	3	2	1	4	3
1581	2	28	1	6	1	1	0	0	1	0	0	1	0	0	1	0	0	1	0	0	1	0	0	1	0	0	1	0	0	0	1	0	1	0	0	1	0	0	1	0	0	1	0	0	3	4	1	3	2
1582	2	22	1	4	0	1	0	0	1	0	0	1	0	0	1	0	0	1	0	0	1	0	0	1	0	0	1	0	0	0	1	0	1	0	0	1	0	0	1	0	0	1	0	0	3	2	2	4	1
1583	1	21	1	4	0	1	0	0	1	0	0	1	0	0	1	0	0	1	0	0	1	0	0	1	0	0	1	0	0	0	1	0	1	0	0	1	0	0	1	0	0	1	0	0	3	2	1	3	2
1584	2	53	2	4	1	1	0	0	0	1	0	1	0	0	1	0	0	1	0	0	1	0	0	1	0	0	0	0	1	0	1	0	1	0	0	1	0	0	1	0	0	1	0	0	3	4	2	4	2
1585	2	44	4	6	1	1	0	0	1	0	0	1	0	0	1	0	0	1	0	0	0	1	0	1	0	0	1	0	0	0	1	0	1	0	0	1	0	0	1	0	0	1	0	0	3	2	3	4	2
1586	2	60	3	6	1	1	0	0	1	0	0	1	0	0	1	0	0	1	0	0	0	1	0	1	0	0	1	0	0	0	1	0	1	0	0	1	0	0	1	0	0	1	0	0	3	3	3	4	2
1587	1	48	2	3	1	1	0	0	0	1	0	1	0	0	1	0	0	1	0	0	0	1	0	1	0	0	1	0	0	0	1	0	1	0	0	1	0	0	1	0	0	1	0	0	3	2	2	4	1
1588	2	60	4	4	1	1	0	0	1	0	0	1	0	0	1	0	0	1	0	0	1	0	0	0	1	0	1	0	0	0	1	0	1	0	0	1	0	0	1	0	0	1	0	0	3	3	0	3	4
1589	2	60	4	6	1	1	0	0	0	1	0	1	0	0	1	0	0	1	0	0	0	1	0	0	0	1	1	0	0	0	1	0	1	0	0	1	0	0	1	0	0	1	0	0	3	0	0	3	2
1590	2	999	1	2	0	1	0	0	1	0	0	1	0	0	1	0	0	1	0	0	1	0	0	1	0	0	999	999	999	0	1	0	1	0	0	1	0	0	1	0	0	1	0	0	3	3	3	3	3
1591	2	48	2	6	0	1	0	0	1	0	0	1	0	0	1	0	0	1	0	0	1	0	0	1	0	0	1	0	0	0	0	1	0	0	1	1	0	0	1	0	0	1	0	0	3	2	2	3	2
1592	2	19	1	0	0	1	0	0	1	0	0	1	0	0	1	0	0	1	0	0	1	0	0	1	0	0	1	0	0	0	1	0	0	0	1	1	0	0	1	0	0	1	0	0	3	2	3	3	4
1593	1	45	2	2	1	1	0	0	0	1	0	0	0	1	1	0	0	0	0	1	1	0	0	1	0	0	1	0	0	0	1	0	0	0	1	1	0	0	1	0	0	1	0	0	3	2	1	4	3
1594	2	50	1	2	0	1	0	0	1	0	0	0	1	0	1	0	0	0	1	0	1	0	0	1	0	0	0	0	1	999	999	999	0	0	1	1	0	0	1	0	0	1	0	0	3	3	3	4	2
1595	2	33	2	4	0	1	0	0	1	0	0	1	0	0	1	0	0	1	0	0	1	0	0	1	0	0	1	0	0	0	0	1	0	1	0	1	0	0	1	0	0	1	0	0	3	3	3	4	3
1596	2	68	2	3	0	1	0	0	0	1	0	1	0	0	1	0	0	0	0	1	1	0	0	1	0	0	0	0	1	0	0	1	0	1	0	1	0	0	1	0	0	1	0	0	3	2	0	4	0
1597	1	45	2	4	1	1	0	0	1	0	0	1	0	0	1	0	0	1	0	0	0	1	0	1	0	0	1	0	0	0	0	1	0	1	0	1	0	0	1	0	0	1	0	0	3	2	2	3	2
1598	2	52	2	3	1	1	0	0	1	0	0	1	0	0	1	0	0	1	0	0	0	1	0	1	0	0	1	0	0	0	0	1	0	1	0	1	0	0	1	0	0	1	0	0	3	3	3	3	1
1599	2	999	4	2	0	1	0	0	0	1	0	1	0	0	1	0	0	1	0	0	0	1	0	1	0	0	1	0	0	0	1	0	0	1	0	1	0	0	1	0	0	1	0	0	3	0	0	4	2
1600	2	50	2	4	1	1	0	0	1	0	0	1	0	0	1	0	0	1	0	0	1	0	0	0	0	1	0	0	1	0	1	0	0	1	0	1	0	0	1	0	0	1	0	0	3	3	2	4	4
1601	2	46	4	999	1	1	0	0	1	0	0	1	0	0	1	0	0	1	0	0	1	0	0	1	0	0	1	0	0	0	1	999	0	1	999	1	0	0	1	0	0	1	0	0	3	3	3	4	3
1602	2	74	5	2	0	1	0	0	1	0	0	1	0	0	1	0	0	1	0	0	0	1	0	0	1	0	1	0	0	1	0	0	1	0	0	0	0	1	1	0	0	1	0	0	3	3	3	3	0
1603	2	56	3	4	1	1	0	0	1	0	0	1	0	0	1	0	0	1	0	0	0	1	0	1	0	0	1	0	0	0	0	1	1	0	0	0	0	1	1	0	0	1	0	0	3	3	3	4	2
1604	2	23	1	4	0	1	0	0	1	0	0	1	0	0	1	0	0	1	0	0	1	0	0	1	0	0	1	0	0	1	0	0	1	0	0	0	1	0	1	0	0	1	0	0	3	1	2	3	2
1605	2	27	1	4	1	1	0	0	1	0	0	1	0	0	1	0	0	1	0	0	1	0	0	1	0	0	1	0	0	1	0	0	1	0	0	0	1	0	1	0	0	1	0	0	3	1	2	2	2
1606	2	57	2	4	0	1	0	0	1	0	0	1	0	0	1	0	0	1	0	0	1	0	0	1	0	0	1	0	0	1	0	0	1	0	0	0	1	0	1	0	0	1	0	0	3	2	1	3	2
1607	1	41	3	4	1	1	0	0	0	1	0	1	0	0	999	999	999	1	0	0	1	0	0	1	0	0	1	0	0	1	0	0	1	0	0	1	1	0	1	0	0	1	0	0	3	4	2	3	1
1608	2	19	1	4	0	1	0	0	1	0	0	1	0	0	1	0	0	1	0	0	1	0	0	1	0	0	1	0	0	0	0	1	1	0	0	0	1	0	1	0	0	1	0	0	3	3	0	3	2
1609	1	40	2	6	1	1	0	0	1	0	0	1	0	0	1	0	0	0	0	1	1	0	0	1	0	0	1	0	0	0	0	1	1	0	0	0	1	0	1	0	0	1	0	0	3	1	0	4	3
1610	2	22	1	4	0	1	0	0	1	0	0	1	0	0	1	0	0	1	0	0	1	0	0	1	0	0	1	0	0	0	1	0	1	0	0	0	1	0	1	0	0	1	0	0	3	4	2	4	2
1611	1	999	2	1	0	1	0	0	1	0	0	1	0	0	1	0	0	1	0	0	1	0	0	1	1	0	1	0	0	0	1	0	1	0	0	0	1	0	1	0	0	1	0	0	3	3	3	3	3
1612	2	64	2	4	0	1	0	0	0	1	0	0	1	0	1	0	0	0	1	0	0	1	0	0	1	0	1	0	0	1	0	0	0	1	0	0	1	0	1	0	0	1	0	0	3	2	1	3	2
1613	2	54	2	4	1	999	999	999	1	0	0	999	999	999	1	0	0	0	1	0	0	1	0	0	1	0	1	0	0	0	0	1	0	1	0	0	1	0	1	0	0	1	0	0	3	0	0	2	2
1614	2	71	5	4	0	1	0	0	1	0	0	1	0	0	1	0	0	1	0	0	0	1	0	0	0	1	1	0	0	0	0	1	0	1	0	0	1	0	1	0	0	1	0	0	3	3	0	3	3
1615	2	73	2	4	0	1	0	0	1	0	0	1	0	0	1	0	0	1	0	0	0	1	0	1	0	0	1	0	0	0	1	0	0	1	0	0	1	0	1	0	0	1	0	0	3	3	3	3	3
1616	2	52	4	3	1	1	0	0	1	0	0	1	0	0	1	0	0	1	0	0	1	0	0	1	0	0	1	0	0	1	0	0	0	1	0	999	999	999	1	0	0	1	0	0	3	2	2	4	3
1617	1	25	1	4	0	1	0	0	1	0	0	1	0	0	1	0	0	1	0	0	1	0	0	1	0	0	1	0	0	0	1	0	1	0	0	1	0	0	0	0	1	1	0	0	3	2	1	3	3
1618	1	57	2	6	1	0	1	0	1	0	0	1	0	0	1	0	0	1	0	0	0	1	0	1	0	0	1	0	0	0	1	999	1	0	0	1	0	0	0	0	1	1	0	0	3	2	3	3	3
1619	2	19	1	2	0	1	0	0	1	0	0	1	0	0	1	0	0	1	0	0	1	0	0	1	0	0	1	0	0	0	1	0	999	999	999	1	0	0	0	0	1	1	0	0	3	2	3	4	3
1620	1	74	2	2	0	0	1	0	1	0	0	1	0	0	1	0	0	1	0	0	1	0	0	1	0	0	1	0	0	1	0	0	0	1	0	0	1	0	0	0	1	1	0	0	3	2	3	4	2
1621	2	56	4	5	1	1	0	0	1	0	0	1	0	0	1	0	0	1	0	0	1	0	0	0	1	0	1	0	1	0	1	999	999	999	999	0	1	0	0	0	1	1	0	0	3	3	3	4	3
1622	1	37	1	4	0	1	0	0	1	0	0	1	0	0	1	0	0	1	0	0	1	0	0	1	0	0	1	0	0	1	0	0	1	0	0	1	0	0	0	1	0	1	0	0	3	1	2	3	1
1623	1	20	1	4	0	1	0	0	1	0	0	1	0	0	1	0	0	1	0	0	1	0	0	1	0	0	1	0	0	1	0	0	1	0	0	1	0	0	0	1	0	1	0	0	3	0	1	3	3
1624	1	47	3	2	1	1	0	0	0	1	0	1	0	0	1	0	0	1	0	0	0	1	0	1	0	0	1	0	0	0	1	0	1	0	0	1	0	0	0	1	0	1	0	0	3	2	2	3	2
1625	1	71	1	2	0	1	0	0	1	0	0	1	0	0	1	0	0	0	1	0	0	1	0	0	1	0	1	0	0	0	1	0	0	1	0	1	0	0	0	1	0	1	0	0	3	3	2	4	2
1626	2	69	2	3	0	1	0	0	1	0	0	1	0	0	1	0	0	1	0	0	1	0	0	0	1	0	0	1	0	0	1	0	0	1	0	1	1	0	0	1	0	1	0	0	3	2	2	4	3
1627	2	4	2	4	1	1	0	0	1	0	0	1	0	0	1	0	0	1	0	0	1	0	0	1	0	0	1	0	0	0	1	0	1	0	0	0	1	0	1	0	0	0	1	0	3	3	3	4	4
1628	2	67	1	2	0	1	0	0	1	0	0	1	0	0	1	0	0	0	1	0	0	1	0	0	1	0	1	0	0	0	1	0	0	1	0	0	1	0	1	0	0	0	1	0	3	2	3	4	1
1629	2	999	2	5	0	1	0	0	1	0	0	1	0	0	1	0	0	0	1	0	1	0	0	999	999	999	0	0	1	0	1	0	1	0	0	1	0	0	1	0	0	999	999	999	3	1	0	3	2
1630	1	20	1	4	1	1	0	0	1	0	0	1	0	0	1	0	0	1	0	0	0	0	1	1	0	0	1	0	0	1	0	0	1	0	0	1	0	0	1	0	0	1	0	0	3	0	0	3	2
1631	2	40	2	6	0	1	0	0	1	0	0	1	0	0	1	0	0	1	0	0	0	0	1	1	0	0	1	0	0	1	0	0	1	0	0	1	0	0	1	0	0	1	0	0	3	3	3	4	2
1632	1	56	2	4	1	1	0	0	0	1	0	1	0	0	1	0	0	1	0	0	0	0	1	1	0	0	1	0	0	1	0	0	1	0	0	1	0	0	1	0	0	1	0	0	3	3	3	4	2
1633	2	66	2	3	0	1	0	0	0	1	0	1	0	0	1	0	0	1	0	0	0	0	1	1	0	0	1	0	0	0	1	0	1	0	0	1	0	0	1	0	0	1	0	0	3	3	3	4	2
1634	2	63	2	4	0	1	0	0	0	1	0	1	0	0	1	0	0	1	0	0	0	0	1	0	1	0	1	0	0	0	1	0	1	0	0	1	0	0	1	0	0	1	0	0	3	2	2	4	3
1635	1	4	1	4	1	1	0	0	1	0	0	0	0	1	1	0	0	1	0	0	0	0	1	1	0	0	1	0	0	1	0	0	0	0	1	0	1	0	1	0	0	1	0	0	3	2	2	3	1
1636	2	53	3	1	0	999	999	999	1	0	0	1	0	0	1	0	0	1	0	0	0	0	1	1	0	0	1	0	0	0	0	1	0	0	1	1	0	0	1	0	0	0	0	1	3	3	3	0	4
1637	1	71	5	6	0	1	0	0	0	1	0	1	0	0	1	0	0	1	0	0	0	0	1	0	1	0	1	0	0	0	1	0	0	1	0	0	0	1	0	1	999	0	1	0	3	2	2	3	2
1638	1	50	3	6	1	1	0	0	0	0	1	1	0	0	1	0	0	1	0	0	1	0	0	1	0	0	1	0	0	1	0	0	1	0	0	1	0	0	1	0	0	1	0	0	3	1	0	3	2
1639	1	51	3	6	1	1	0	0	0	0	1	1	0	0	1	0	0	1	0	0	1	0	0	0	1	0	1	0	0	0	1	0	0	1	0	1	0	0	1	0	0	1	0	0	3	0	2	4	3
1640	2	68	1	2	0	1	0	0	0	0	1	1	0	0	1	0	0	0	1	0	1	0	0	1	0	0	1	0	0	0	1	0	0	1	0	0	1	0	1	0	0	1	0	0	3	3	2	3	1
1641	2	60	1	2	0	0	1	0	0	1	999	1	0	0	1	0	0	1	0	0	0	1	0	1	0	0	1	0	0	1	0	0	1	0	0	0	0	1	999	999	999	1	0	0	3	3	3	4	2
1642	2	55	4	4	0	1	0	0	0	0	1	0	0	1	1	0	0	0	0	1	0	0	1	1	0	0	1	0	0	0	1	0	1	0	0	0	1	0	1	0	0	1	0	0	3	3	3	4	1
1643	2	65	2	2	0	1	0	0	999	999	999	1	0	0	1	0	0	1	0	0	1	0	0	1	0	0	1	0	0	0	1	0	1	0	0	1	0	0	1	0	0	1	0	0	3	3	3	3	1
1644	2	30	2	4	1	1	0	0	999	999	999	1	0	0	1	0	0	1	0	0	1	0	0	1	0	0	1	0	0	1	0	0	1	0	0	999	999	999	1	0	0	1	0	0	3	3	3	4	2
1645	1	48	4	2	1	999	999	999	999	999	999	999	999	999	999	999	999	999	999	999	0	1	0	999	999	999	999	999	999	0	0	1	999	999	999	999	999	999	999	999	999	999	999	999	3	2	2	2	1
1646	2	65	4	6	0	999	999	999	999	999	999	999	999	999	999	999	999	999	999	999	999	999	999	999	999	999	0	0	1	0	0	1	0	0	1	999	999	999	0	1	0	999	999	999	3	0	0	4	4
1647	2	71	5	4	0	999	999	999	999	999	999	999	999	999	999	999	999	999	999	999	999	999	999	999	999	999	999	999	999	999	999	999	0	1	999	999	999	999	0	1	999	999	999	999	3	3	3	4	4
1648	2	61	2	3	0	999	999	999	999	999	999	999	999	999	999	999	999	999	999	999	999	999	999	999	999	999	0	1	0	0	1	0	999	999	999	999	999	999	999	999	999	999	999	999	3	3	3	4	3
1649	2	62	2	2	0	999	999	999	999	999	999	999	999	999	999	999	999	0	1	0	999	999	999	999	999	999	999	999	999	999	999	999	999	999	999	999	999	999	999	999	999	999	999	999	3	1	2	3	1
1650	2	69	2	3	0	1	0	0	0	1	999	0	1	0	1	0	0	0	1	0	0	1	0	1	0	0	1	0	0	0	1	999	1	0	0	1	0	0	1	0	0	0	1	0	4	1	1	4	2
1651	1	29	1	4	0	1	0	0	1	0	0	1	0	0	1	0	0	1	0	0	1	0	0	1	0	0	1	0	0	1	0	0	1	0	0	1	0	0	1	0	0	1	0	0	4	3	3	3	3
1652	1	20	1	4	0	1	0	0	1	0	0	1	0	0	1	0	0	1	0	0	1	0	0	1	0	0	1	0	0	1	0	0	1	0	0	1	0	0	1	0	0	1	0	0	4	2	1	3	3
1653	1	42	1	5	1	1	0	0	1	0	0	1	0	0	1	0	0	1	0	0	1	0	0	1	0	0	1	0	0	1	0	0	1	0	0	1	0	0	1	0	0	1	0	0	4	4	4	4	4
1654	2	20	1	4	0	1	0	0	0	1	0	1	0	0	1	0	0	1	0	0	1	0	0	1	0	0	1	0	0	1	0	0	1	0	0	1	0	0	1	0	0	1	0	0	4	1	2	3	1
1655	2	22	1	4	0	1	0	0	1	0	0	1	0	0	1	0	0	1	0	0	1	0	0	1	0	0	1	0	0	0	1	0	1	0	0	1	0	0	1	0	0	1	0	0	4	1	0	3	3
1656	2	53	5	5	1	1	0	0	1	0	0	1	0	0	1	0	0	1	0	0	0	1	0	1	0	0	1	0	0	0	1	0	1	0	0	1	0	0	1	0	0	1	0	0	4	0	0	4	2
1657	2	70	2	4	0	1	0	0	1	0	0	1	0	0	1	0	0	1	0	0	0	1	0	1	0	0	1	0	0	0	1	0	1	0	0	1	0	0	1	0	0	1	0	0	4	3	1	4	4
1658	2	33	1	5	0	1	0	0	1	0	0	1	0	0	1	0	0	1	0	0	1	0	0	0	1	0	1	0	0	0	1	0	1	0	0	1	0	0	1	0	0	1	0	0	4	3	3	4	4
1659	2	28	1	4	0	1	0	0	1	0	0	1	0	0	1	0	0	1	0	0	1	0	0	1	0	0	1	0	0	0	1	999	1	0	0	1	0	0	1	0	0	1	0	0	4	4	4	4	4
1660	1	47	1	2	0	1	0	0	1	0	0	1	0	0	1	0	0	1	0	0	1	0	0	1	0	0	1	0	0	0	1	999	1	0	0	1	0	0	1	0	0	1	0	0	4	3	2	4	3
1661	1	51	1	3	1	1	0	0	1	0	0	1	0	0	1	0	0	0	0	1	1	0	0	1	0	0	1	0	0	1	0	0	0	1	0	1	0	0	1	0	0	1	0	0	4	3	3	4	3
1662	2	71	5	2	0	0	1	0	0	1	0	1	0	0	0	0	1	0	0	1	0	1	0	1	0	0	1	0	0	0	1	0	0	1	0	1	0	0	1	0	0	1	0	0	4	4	4	4	4
1663	2	33	1	4	1	1	0	0	1	0	0	1	0	0	1	0	0	1	0	0	1	0	0	0	1	0	1	0	0	0	0	1	1	0	0	0	0	1	1	0	0	1	0	0	4	3	4	4	1
1664	1	36	1	5	1	1	0	0	1	0	0	1	0	0	1	0	0	1	0	0	1	0	0	1	0	0	1	0	0	0	1	0	1	0	0	0	0	1	1	0	0	1	0	0	4	1	0	3	4
1665	1	27	1	7	1	1	0	0	1	0	0	1	0	0	1	0	0	1	0	0	1	0	0	0	1	0	1	0	0	0	1	0	0	0	1	0	0	1	1	0	0	1	0	0	4	2	0	4	3
1666	2	56	2	6	1	1	0	0	1	0	0	1	0	0	1	0	0	1	0	0	0	1	0	1	0	0	1	0	0	0	1	0	0	1	0	0	0	1	1	0	0	1	0	0	4	2	1	4	3
1667	2	62	4	4	1	1	0	0	1	0	0	1	0	0	1	0	0	1	0	0	0	1	0	0	1	0	1	0	0	0	0	1	1	0	0	0	1	0	1	0	0	1	0	0	4	3	4	4	3
1668	2	57	2	4	1	1	0	0	1	0	0	1	0	0	1	0	0	1	0	0	1	0	0	0	1	0	1	0	0	0	1	0	0	1	0	0	1	0	999	999	999	1	0	0	4	3	2	3	4
1669	2	62	5	6	1	1	0	0	1	0	0	1	0	0	1	0	0	1	0	0	0	1	0	1	0	0	1	0	0	0	1	0	0	1	0	1	0	0	1	0	0	0	0	1	4	3	4	4	4
1670	2	60	2	4	1	0	1	0	1	0	0	1	0	0	1	0	0	0	1	0	1	0	0	0	1	0	1	0	0	0	1	0	0	1	0	0	1	0	1	0	0	0	1	0	4	4	4	4	3
1671	2	55	2	5	1	0	1	0	0	1	0	999	999	999	1	0	0	1	0	0	1	0	0	1	0	0	1	0	0	0	1	0	0	1	0	0	0	1	0	0	1	0	1	0	4	3	3	4	4
1672	2	48	1	2	1	1	0	0	1	0	0	1	0	0	1	0	0	1	0	0	0	0	1	1	0	0	1	0	0	1	0	0	1	0	0	1	0	0	1	0	0	1	0	0	4	1	2	4	4
1673	2	66	2	2	0	0	1	0	0	1	0	0	1	0	1	0	0	0	0	1	0	0	1	0	0	1	0	0	1	0	1	0	0	1	0	0	1	0	0	1	0	1	0	0	4	2	1	4	4
1674	2	58	1	4	0	1	0	0	0	1	0	1	0	0	1	0	0	0	1	0	0	0	1	0	0	1	1	0	0	0	1	0	0	0	1	1	0	0	1	0	0	0	1	0	4	3	3	3	2
1675	1	62	2	4	0	1	0	0	0	1	0	1	0	0	1	0	0	999	999	999	999	999	999	999	999	999	999	999	999	0	1	0	0	1	0	0	1	0	1	0	0	0	1	0	4	4	0	4	4
1676	2	30	1	5	1	999	999	999	999	999	999	999	999	999	999	999	999	999	999	999	999	999	999	999	999	999	999	999	999	0	1	0	999	999	999	999	999	999	999	999	999	999	999	999	4	3	3	3	4
1677	1	63	2	4	0	1	0	0	0	1	999	1	0	0	1	0	0	1	0	0	0	1	999	1	0	0	1	0	0	1	0	0	1	0	0	1	0	0	1	0	0	1	0	0	0	999	1	1	1
1678	2	69	2	5	0	999	999	999	0	1	999	1	0	0	1	0	0	0	1	0	0	1	999	1	0	0	999	999	999	0	1	999	0	1	999	0	0	1	1	0	0	1	0	0	0	2	2	3	999
1679	2	58	5	5	1	1	0	0	0	1	999	1	0	0	1	0	0	1	0	0	0	0	1	1	0	0	1	0	0	1	0	0	1	0	0	0	0	1	1	0	0	1	0	0	0	0	999	1	3
1680	2	50	2	4	1	1	0	0	1	0	0	1	0	0	1	0	0	1	0	0	0	1	999	0	1	0	1	0	0	1	0	0	1	0	0	1	0	0	1	0	0	1	0	0	0	0	999	2	0
1681	1	51	2	4	1	1	0	0	1	0	0	1	0	0	1	0	0	1	0	0	0	1	999	1	0	0	1	0	0	1	0	0	0	1	0	1	0	0	1	0	0	1	0	0	0	1	999	2	2
1682	2	57	2	4	0	1	0	0	0	1	0	1	0	0	1	0	0	1	0	0	0	1	999	0	1	999	1	0	0	0	1	999	0	1	999	1	0	0	1	0	0	1	0	0	0	0	999	3	2
1683	2	41	1	6	0	1	0	0	1	0	0	1	0	0	0	0	1	1	0	0	0	1	999	1	0	0	999	999	999	0	0	1	1	0	0	0	0	1	1	0	0	1	0	0	0	1	999	1	0
1684	2	64	3	4	0	1	0	0	1	0	0	1	0	0	1	0	0	1	0	0	1	0	0	0	1	999	1	0	0	1	0	0	1	0	0	1	0	0	1	0	0	1	0	0	0	999	3	3	1
1685	2	47	1	6	1	1	0	0	1	0	0	1	0	0	1	0	0	1	0	0	1	0	0	1	0	0	1	0	0	1	0	0	1	0	0	1	0	0	1	0	0	1	0	0	0	0	999	1	1
1686	1	35	1	3	1	1	0	0	1	0	0	1	0	0	1	0	0	1	0	0	1	0	0	1	0	0	1	0	0	1	0	0	1	0	0	1	0	0	1	0	0	1	0	0	0	0	999	3	2
1687	1	40	1	4	0	1	0	0	1	0	0	1	0	0	1	0	0	1	0	0	1	0	0	1	0	0	1	0	0	1	0	0	1	0	0	1	0	0	1	0	0	1	0	0	0	0	999	1	999
1688	1	49	4	3	1	1	0	0	1	0	0	1	0	0	1	0	0	1	0	0	1	0	0	1	0	0	1	0	0	1	0	0	1	0	0	1	0	0	1	0	0	1	0	0	0	4	999	3	999
1689	1	46	3	4	1	1	0	0	1	0	0	1	0	0	1	0	0	1	0	0	1	0	0	1	0	0	1	0	0	1	0	0	1	0	0	1	0	0	1	0	0	1	0	0	0	0	999	2	3
1690	1	33	2	6	0	1	0	0	1	0	0	1	0	0	1	0	0	1	0	0	1	0	0	1	0	0	1	0	0	1	0	0	1	0	0	1	0	0	1	0	0	1	0	0	0	0	999	2	0
1691	2	42	2	2	0	1	0	0	1	0	0	1	0	0	1	0	0	1	0	0	1	0	0	1	0	0	1	0	0	1	0	0	1	0	0	1	0	0	1	0	0	1	0	0	0	999	999	2	1
1692	1	52	2	4	1	1	0	0	1	0	0	1	0	0	1	0	0	1	0	0	1	0	0	1	0	0	1	0	0	1	0	0	1	0	0	1	0	0	1	0	0	1	0	0	0	0	999	2	0
1693	2	34	1	5	1	1	0	0	1	0	0	1	0	0	1	0	0	1	0	0	1	0	0	1	0	0	1	0	0	1	0	0	1	0	0	1	0	0	1	0	0	1	0	0	0	0	1	999	1
1694	2	40	2	3	1	1	0	0	1	0	0	1	0	0	1	0	0	1	0	0	1	0	0	1	0	0	1	0	0	1	0	0	1	0	0	1	0	0	1	0	0	1	0	0	0	0	999	2	0
1695	2	24	1	6	0	1	0	0	1	0	0	1	0	0	1	0	0	1	0	0	1	0	0	1	0	0	1	0	0	1	0	0	1	0	0	1	0	0	1	0	0	1	0	0	0	2	999	3	1
1696	2	47	1	4	999	1	0	0	1	0	0	1	0	0	1	0	0	1	0	0	1	0	0	1	0	0	1	0	0	1	0	0	1	0	0	1	0	0	1	0	0	1	0	0	0	1	999	1	0
1697	1	36	2	6	1	1	0	0	1	0	0	1	0	0	1	0	0	1	0	0	1	0	0	1	0	0	1	0	0	1	0	0	1	0	0	1	0	0	1	0	0	1	0	0	0	0	999	999	1
1698	1	42	2	4	1	1	0	0	1	0	0	1	0	0	1	0	0	1	0	0	1	0	0	1	0	0	1	0	0	1	0	0	1	0	0	1	0	0	1	0	0	1	0	0	0	1	999	3	1
1699	1	40	1	6	1	1	0	0	1	0	0	1	0	0	1	0	0	1	0	0	1	0	0	1	0	0	1	0	0	1	0	0	1	0	0	1	0	0	1	0	0	1	0	0	0	0	1	2	1
1700	1	67	2	4	0	1	0	0	1	0	0	1	0	0	1	0	0	1	0	0	1	0	0	1	0	0	1	0	0	1	0	0	1	0	0	1	0	0	1	0	0	1	0	0	0	1	999	3	2
1701	1	48	2	6	1	1	0	0	1	0	0	1	0	0	1	0	0	1	0	0	1	0	0	1	0	0	1	0	0	1	0	0	1	0	0	1	0	0	1	0	0	1	0	0	0	1	999	999	999
1702	2	61	2	6	1	1	0	0	1	0	0	1	0	0	1	0	0	1	0	0	1	0	0	1	0	0	1	0	0	1	0	0	1	0	0	1	0	0	1	0	0	1	0	0	0	0	1	999	2
1703	1	44	2	7	1	1	0	0	1	0	0	1	0	0	1	0	0	1	0	0	1	0	0	1	0	0	0	0	1	1	0	0	1	0	0	1	0	0	1	0	0	1	0	0	0	0	999	4	4
1704	2	46	2	4	1	1	0	0	1	0	0	1	0	0	1	0	0	1	0	0	1	0	0	1	0	0	1	0	0	1	0	0	1	0	0	1	0	0	1	0	0	1	0	0	0	2	999	3	1
1705	2	45	2	5	1	1	0	0	1	0	0	1	0	0	1	0	0	1	0	0	1	0	0	1	0	0	1	0	0	1	0	0	1	0	0	1	0	0	1	0	0	1	0	0	0	999	999	999	999
1706	1	42	2	6	1	1	0	0	1	0	0	1	0	0	1	0	0	1	0	0	1	0	0	1	0	0	1	0	0	1	0	0	1	0	0	1	0	0	1	0	0	1	0	0	0	2	1	1	1
1707	1	36	1	7	0	1	0	0	1	0	0	1	0	0	1	0	0	1	0	0	1	0	0	1	0	0	1	0	0	1	0	0	1	0	0	1	0	0	1	0	0	1	0	0	0	0	999	999	999
1708	1	67	5	6	0	1	0	0	1	0	0	1	0	0	1	0	0	1	0	0	1	0	0	1	0	0	1	0	0	1	0	0	1	0	0	1	0	0	1	0	0	1	0	0	0	0	999	2	1
1709	1	31	1	5	1	1	0	0	1	0	0	1	0	0	1	0	0	1	0	0	1	0	0	1	0	0	1	0	0	1	0	0	1	0	0	1	0	0	1	0	0	1	0	0	0	1	999	3	2
1710	1	999	999	6	1	1	0	0	1	0	0	1	0	0	1	0	0	1	0	0	1	0	0	1	0	0	1	0	0	1	0	0	1	0	0	1	0	0	1	0	0	1	0	0	0	0	1	1	0
1711	2	41	2	6	1	1	0	0	1	0	0	1	0	0	1	0	0	1	0	0	1	0	0	1	0	0	1	0	0	1	0	0	1	0	0	1	0	0	1	0	0	1	0	0	0	0	999	2	1
1712	2	18	1	2	0	1	0	0	1	0	0	1	0	0	1	0	0	1	0	0	1	0	0	1	0	0	1	0	0	1	0	0	1	0	0	1	0	0	1	0	0	1	0	0	0	0	999	1	2
1713	1	57	2	6	1	1	0	0	1	0	0	1	0	0	1	0	0	1	0	0	1	0	0	1	0	0	1	0	0	1	0	0	1	0	0	1	0	0	1	0	0	1	0	0	0	999	1	2	999
1714	2	41	2	6	1	1	0	0	1	0	0	1	0	0	1	0	0	1	0	0	1	0	0	1	0	0	1	0	0	1	0	0	1	0	0	1	0	0	1	0	0	1	0	0	0	1	999	3	2
1715	2	19	1	999	0	1	0	0	1	0	0	1	0	0	1	0	0	1	0	0	1	0	0	1	0	0	1	0	0	1	0	0	1	0	0	1	0	0	1	0	0	1	0	0	0	0	999	3	1
1716	1	45	2	7	1	1	0	0	1	0	0	1	0	0	1	0	0	1	0	0	1	0	0	1	0	0	1	0	0	1	0	0	1	0	0	1	0	0	1	0	0	1	0	0	0	1	999	2	2
1717	2	43	999	4	1	1	0	0	1	0	0	1	0	0	1	0	0	1	0	0	1	0	0	1	0	0	1	0	0	1	0	0	1	0	0	1	0	0	1	0	0	1	0	0	0	2	1	2	1
1718	2	48	2	6	1	1	0	0	1	0	0	1	0	0	1	0	0	1	0	0	1	0	0	1	0	0	1	0	0	1	0	0	1	0	0	1	0	0	1	0	0	1	0	0	0	2	2	3	999
1719	2	29	2	999	0	1	0	0	1	0	0	1	0	0	1	0	0	1	0	0	1	0	0	1	0	0	1	0	0	1	0	0	1	0	0	1	0	0	1	0	0	1	0	0	0	0	999	2	1
1720	2	31	1	3	0	1	0	0	1	0	0	1	0	0	1	0	0	1	0	0	1	0	0	1	0	0	1	0	0	1	0	0	1	0	0	1	0	0	1	0	0	1	0	0	0	0	4	3	1
1721	2	43	2	6	1	1	0	0	1	0	0	1	0	0	1	0	0	1	0	0	1	0	0	1	0	0	1	0	0	1	0	0	1	0	0	1	0	0	1	0	0	1	0	0	0	999	999	999	999
1722	1	63	2	3	1	1	0	0	1	0	0	1	0	0	1	0	0	1	0	0	1	0	0	1	0	0	1	0	0	1	0	0	1	0	0	1	0	0	1	0	0	1	0	0	0	0	999	2	1
1723	1	47	2	6	1	1	0	0	1	0	0	1	0	0	1	0	0	1	0	0	1	0	0	1	0	0	1	0	0	1	0	0	1	0	0	1	0	0	1	0	0	1	0	0	0	1	999	3	4
1724	1	16	1	2	0	1	0	0	1	0	0	1	0	0	1	0	0	1	0	0	1	0	0	1	0	0	1	0	0	1	0	0	1	0	0	1	0	0	1	0	0	1	0	0	0	999	999	2	1
1725	1	32	1	2	0	1	0	0	1	0	0	1	0	0	1	0	0	1	0	0	1	0	0	1	0	0	1	0	0	1	0	0	1	0	0	1	0	0	1	0	0	1	0	0	0	0	999	2	999
1726	2	22	1	4	0	1	0	0	1	0	0	1	0	0	1	0	0	1	0	0	1	0	0	1	0	0	1	0	0	1	0	0	1	0	0	1	0	0	1	0	0	1	0	0	0	999	999	0	0
1727	1	39	1	4	0	1	0	0	1	0	0	1	0	0	1	0	0	1	0	0	1	0	0	1	0	0	1	0	0	1	0	0	1	0	0	1	0	0	1	0	0	1	0	0	0	0	1	1	999
1728	2	35	2	7	1	1	0	0	1	0	0	1	0	0	1	0	0	1	0	0	1	0	0	1	0	0	1	0	0	1	0	0	1	0	0	1	0	0	1	0	0	1	0	0	0	0	2	2	2
1729	1	25	1	4	1	1	0	0	1	0	0	1	0	0	1	0	0	1	0	0	1	0	0	1	0	0	1	0	0	1	0	0	1	0	0	1	0	0	1	0	0	1	0	0	0	0	2	2	999
1730	1	50	1	4	1	1	0	0	1	0	0	1	0	0	1	0	0	1	0	0	1	0	0	1	0	0	1	0	0	1	0	0	1	0	0	1	0	0	1	0	0	1	0	0	0	0	1	999	0
1731	1	42	2	4	1	1	0	0	1	0	0	1	0	0	1	0	0	1	0	0	1	0	0	1	0	0	1	0	0	1	0	0	1	0	0	1	0	0	1	0	0	1	0	0	0	0	999	1	1
1732	2	19	1	4	0	1	0	0	1	0	0	1	0	0	1	0	0	1	0	0	1	0	0	1	0	0	1	0	0	1	0	0	1	0	0	1	0	0	1	0	0	1	0	0	0	0	999	999	0
1733	1	45	2	6	1	1	0	0	1	0	0	1	0	0	1	0	0	1	0	0	1	0	0	1	0	0	1	0	0	1	0	0	1	0	0	1	0	0	1	0	0	1	0	0	0	0	999	2	2
1734	2	40	2	7	1	1	0	0	1	0	0	1	0	0	1	0	0	1	0	0	1	0	0	1	0	0	1	0	0	1	0	0	1	0	0	1	0	0	1	0	0	1	0	0	0	0	1	2	1
1735	2	999	1	7	0	1	0	0	1	0	0	1	0	0	1	0	0	1	0	0	1	0	0	1	0	0	1	0	0	1	0	0	1	0	0	1	0	0	1	0	0	1	0	0	0	0	999	2	2
1736	1	45	1	4	1	1	0	0	1	0	0	1	0	0	1	0	0	1	0	0	1	0	0	1	0	0	1	0	0	1	0	0	1	0	0	1	0	0	1	0	0	1	0	0	0	0	999	2	1
1737	2	55	2	4	0	1	0	0	1	0	0	1	0	0	1	0	0	1	0	0	1	0	0	1	0	0	1	0	0	1	0	0	1	0	0	1	0	0	1	0	0	1	0	0	0	0	999	1	1
1738	2	19	1	4	0	1	0	0	1	0	0	1	0	0	1	0	0	1	0	0	1	0	0	1	0	0	1	0	0	1	0	0	1	0	0	1	0	0	1	0	0	1	0	0	0	0	999	3	2
1739	2	35	2	7	1	1	0	0	1	0	0	1	0	0	1	0	0	1	0	0	1	0	0	1	0	0	1	0	0	1	0	0	1	0	0	1	0	0	1	0	0	1	0	0	0	0	999	4	2
1740	1	18	1	2	0	1	0	0	1	0	0	1	0	0	1	0	0	1	0	0	1	0	0	1	0	0	1	0	0	1	0	0	1	0	0	1	0	0	1	0	0	1	0	0	0	0	1	999	2
1741	2	30	2	4	1	1	0	0	1	0	0	1	0	0	1	0	0	1	0	0	1	0	0	1	0	0	1	0	0	1	0	0	1	0	0	1	0	0	1	0	0	1	0	0	0	1	2	999	999
1742	1	24	1	4	1	1	0	0	1	0	0	1	0	0	1	0	0	1	0	0	1	0	0	1	0	0	1	0	0	1	0	0	1	0	0	1	0	0	1	0	0	1	0	0	0	0	999	999	4
1743	2	50	2	6	1	1	0	0	1	0	0	1	0	0	1	0	0	1	0	0	1	0	0	1	0	0	1	0	0	1	0	0	1	0	0	1	0	0	1	0	0	1	0	0	0	0	999	1	0
1744	1	20	1	4	0	1	0	0	1	0	0	1	0	0	1	0	0	1	0	0	1	0	0	1	0	0	1	0	0	1	0	0	1	0	0	1	0	0	1	0	0	1	0	0	0	0	999	3	1
1745	1	28	1	4	0	1	0	0	1	0	0	1	0	0	1	0	0	1	0	0	1	0	0	1	0	0	1	0	0	1	0	0	1	0	0	1	0	0	1	0	0	1	0	0	0	0	999	1	1
1746	1	54	4	6	1	1	0	0	0	1	0	1	0	0	1	0	0	1	0	0	1	0	0	1	0	0	1	0	0	1	0	0	1	0	0	1	0	0	1	0	0	1	0	0	0	999	999	999	999
1747	1	60	2	6	1	1	0	0	0	1	0	1	0	0	1	0	0	1	0	0	1	0	0	1	0	0	1	0	0	1	0	0	1	0	0	1	0	0	1	0	0	1	0	0	0	2	1	2	0
1748	1	60	2	4	1	1	0	0	0	1	0	1	0	0	1	0	0	1	0	0	1	0	0	1	0	0	1	0	0	1	0	0	1	0	0	1	0	0	1	0	0	1	0	0	0	0	999	3	3
1749	2	43	2	6	1	1	0	0	0	1	0	1	0	0	1	0	0	1	0	0	1	0	0	1	0	0	1	0	0	1	0	0	1	0	0	1	0	0	1	0	0	1	0	0	0	0	999	1	1
1750	1	58	1	6	1	1	0	0	0	1	0	1	0	0	1	0	0	1	0	0	1	0	0	1	0	0	1	0	0	1	0	0	1	0	0	1	0	0	1	0	0	1	0	0	0	0	999	1	3
1751	1	999	2	6	1	1	0	0	0	1	0	1	0	0	1	0	0	1	0	0	1	0	0	1	0	0	1	0	0	1	0	0	1	0	0	1	0	0	1	0	0	1	0	0	0	1	1	999	1
1752	2	64	4	6	0	1	0	0	0	1	0	1	0	0	1	0	0	1	0	0	1	0	0	1	0	0	1	0	0	1	0	0	1	0	0	1	0	0	1	0	0	1	0	0	0	1	2	3	999
1753	1	62	2	2	0	1	0	0	0	1	0	1	0	0	1	0	0	1	0	0	1	0	0	1	0	0	1	0	0	1	0	0	1	0	0	1	0	0	1	0	0	1	0	0	0	1	1	999	0
1754	1	67	2	2	0	1	0	0	0	1	0	0	1	0	1	0	0	1	0	0	1	0	0	1	0	0	1	0	0	1	0	0	1	0	0	1	0	0	1	0	0	1	0	0	0	999	999	0	0
1755	1	47	1	6	1	1	0	0	1	0	0	999	999	999	1	0	0	1	0	0	1	0	0	1	0	0	1	0	0	1	0	0	1	0	0	1	0	0	1	0	0	1	0	0	0	999	3	3	3
1756	2	23	1	5	1	1	0	0	1	0	0	1	0	0	0	0	1	1	0	0	1	0	0	1	0	0	1	0	0	1	0	0	1	0	0	1	0	0	1	0	0	1	0	0	0	0	999	2	1
1757	2	51	1	7	1	1	0	0	1	0	0	1	0	0	1	0	0	0	1	0	1	0	0	1	0	0	1	0	0	1	0	0	1	0	0	1	0	0	1	0	0	1	0	0	0	0	999	1	999
1758	2	45	4	2	1	1	0	0	1	0	0	1	0	0	1	0	0	0	1	0	1	0	0	1	0	0	1	0	0	1	0	0	1	0	0	1	0	0	1	0	0	1	0	0	0	0	1	0	2
1759	2	33	1	2	0	1	0	0	0	1	0	1	0	0	1	0	0	0	1	0	1	0	0	1	0	0	1	0	0	1	0	0	1	0	0	1	0	0	1	0	0	1	0	0	0	0	999	0	0
1760	1	75	2	6	0	1	0	0	1	0	0	1	0	0	1	0	0	999	999	999	1	0	0	1	0	0	1	0	0	1	0	0	1	0	0	1	0	0	1	0	0	1	0	0	0	1	2	3	1
1761	1	56	2	7	1	1	0	0	1	0	0	1	0	0	1	0	0	1	0	0	0	1	0	1	0	0	1	0	0	1	0	0	1	0	0	1	0	0	1	0	0	1	0	0	0	1	2	1	999
1762	2	61	2	6	0	1	0	0	1	0	0	1	0	0	1	0	0	1	0	0	0	1	0	1	0	0	1	0	0	1	0	0	1	0	0	1	0	0	1	0	0	1	0	0	0	999	1	2	0
1763	2	64	1	7	1	1	0	0	1	0	0	1	0	0	1	0	0	1	0	0	1	1	0	1	0	0	1	0	0	1	0	0	1	0	0	1	0	0	1	0	0	1	0	0	0	0	999	1	999
1764	1	41	2	6	1	1	0	0	1	0	0	1	0	0	1	0	0	1	0	0	0	1	0	1	0	0	1	0	0	1	0	0	1	0	0	1	0	0	1	0	0	1	0	0	0	0	999	2	1
1765	1	37	2	4	1	1	0	0	1	0	0	1	0	0	1	0	0	1	0	0	0	1	0	1	0	0	1	0	0	1	0	0	1	0	0	1	0	0	1	0	0	1	0	0	0	1	2	2	1
1766	1	57	2	6	1	1	0	0	1	0	0	1	0	0	1	0	0	1	0	0	0	1	0	1	0	0	1	0	0	1	0	0	1	0	0	1	0	0	1	0	0	1	0	0	0	999	999	999	999
1767	2	20	2	5	1	1	0	0	1	0	0	1	0	0	1	0	0	1	0	0	0	1	0	1	0	0	1	0	0	1	0	0	1	0	0	1	0	0	1	0	0	1	0	0	0	0	999	3	1
1768	2	46	3	4	1	1	0	0	0	1	0	1	0	0	1	0	0	1	0	0	0	1	0	1	0	0	1	0	0	1	0	0	1	0	0	1	0	0	1	0	0	1	0	0	0	1	999	2	1
1769	2	53	2	5	0	1	0	0	1	0	0	1	0	0	1	0	0	0	1	0	0	1	0	1	0	0	1	0	0	1	0	0	1	0	0	1	0	0	1	0	0	1	0	0	0	0	999	999	1
1770	1	75	2	4	0	1	0	0	0	1	0	1	0	0	1	0	0	0	1	0	0	1	0	1	0	0	1	0	0	1	0	0	1	0	0	1	0	0	1	0	0	1	0	0	0	2	2	3	1
1771	2	60	1	6	1	1	0	0	0	1	0	1	0	0	1	0	0	0	1	0	0	1	0	1	0	0	1	0	0	1	0	0	1	0	0	1	0	0	1	0	0	1	0	0	0	1	999	1	1
1772	1	52	2	4	1	1	0	0	1	0	0	1	0	0	1	0	0	0	0	1	0	1	0	1	0	0	1	0	0	1	0	0	1	0	0	1	0	0	1	0	0	1	0	0	0	999	999	999	999
1773	2	60	2	6	1	1	0	0	1	0	0	1	0	0	1	0	0	1	0	0	1	0	0	0	1	0	1	0	0	1	0	0	1	0	0	1	0	0	1	0	0	1	0	0	0	2	4	3	1
1774	2	32	1	999	1	1	0	0	1	0	0	1	0	0	1	0	0	1	0	0	1	0	0	0	1	0	1	0	0	1	0	0	1	0	0	1	0	0	1	0	0	1	0	0	0	0	3	999	1
1775	2	44	2	6	1	1	0	0	1	0	0	1	0	0	1	0	0	1	0	0	1	0	0	0	1	0	1	0	0	1	0	0	1	0	0	1	0	0	1	0	0	1	0	0	0	0	1	1	4
1776	1	27	2	4	1	1	0	0	1	0	0	1	0	0	1	0	0	1	0	0	1	0	0	0	1	0	1	0	0	1	0	0	1	0	0	1	0	0	1	0	0	1	0	0	0	1	999	1	0
1777	2	66	2	2	0	1	0	0	0	1	0	1	0	0	1	0	0	1	0	0	1	0	0	0	1	0	1	0	0	1	0	0	1	0	0	1	0	0	1	0	0	1	0	0	0	0	999	2	1
1778	1	64	2	2	1	1	0	0	0	1	0	1	0	0	1	0	0	1	0	0	1	0	0	0	1	0	1	0	0	1	0	0	1	0	0	1	0	0	1	0	0	1	0	0	0	0	999	999	999
1779	2	57	2	3	0	1	0	0	0	1	0	1	0	0	1	0	0	0	1	0	1	0	0	0	1	0	1	0	0	1	0	0	1	0	0	1	0	0	1	0	0	1	0	0	0	1	1	1	999
1780	2	54	3	4	1	1	0	0	1	0	0	1	0	0	1	0	0	1	0	0	0	1	0	0	1	0	1	0	0	1	0	0	1	0	0	1	0	0	1	0	0	1	0	0	0	0	2	2	0
1781	2	57	2	7	1	1	0	0	1	0	0	1	0	0	1	0	0	1	0	0	0	1	0	0	1	0	1	0	0	1	0	0	1	0	0	1	0	0	1	0	0	1	0	0	0	0	3	3	1
1782	1	48	2	6	1	1	0	0	0	1	0	1	0	0	1	0	0	1	0	0	0	1	0	0	0	1	1	0	0	1	0	0	1	0	0	1	0	0	1	0	0	1	0	0	0	1	999	2	2
1783	1	64	2	4	1	1	0	0	1	0	0	1	0	0	1	0	0	1	0	0	0	1	0	999	999	999	1	0	0	1	0	0	1	0	0	1	0	0	1	0	0	1	0	0	0	1	999	999	1
1784	2	22	1	4	0	999	999	999	1	0	0	1	0	0	1	0	0	1	0	0	1	0	0	1	0	0	999	999	999	1	0	0	1	0	0	1	0	0	1	0	0	1	0	0	0	999	1	1	0
1785	2	55	2	6	1	1	0	0	0	1	0	1	0	0	1	0	0	1	0	0	1	0	0	1	0	0	999	999	999	1	0	0	1	0	0	1	0	0	1	0	0	1	0	0	0	0	999	2	999
1786	2	25	1	4	1	1	0	0	1	0	0	1	0	0	1	0	0	999	999	999	1	0	0	1	0	0	999	999	999	1	0	0	1	0	0	1	0	0	1	0	0	1	0	0	0	0	3	3	3
1787	1	50	2	6	1	1	0	0	1	0	0	1	0	0	1	0	0	1	0	0	1	0	0	1	0	0	0	0	1	0	0	1	1	0	0	1	0	0	1	0	0	1	0	0	0	0	2	2	999
1788	1	56	2	4	1	1	0	0	1	0	0	1	0	0	1	0	0	1	0	0	1	0	0	1	0	0	1	0	0	0	0	1	1	0	0	1	0	0	1	0	0	1	0	0	0	999	999	999	999
1789	1	59	2	6	1	1	0	0	1	0	0	1	0	0	1	0	0	1	0	0	1	0	0	1	0	0	1	0	0	0	0	1	1	0	0	1	0	0	1	0	0	1	0	0	0	0	999	1	0
1790	2	20	1	4	0	1	0	0	1	0	0	1	0	0	1	0	0	1	0	0	1	0	0	1	0	0	1	0	0	0	0	1	1	0	0	1	0	0	1	0	0	1	0	0	0	1	1	2	999
1791	2	50	1	3	1	1	0	0	1	0	0	1	0	0	1	0	0	1	0	0	1	0	0	1	0	0	1	0	0	0	0	1	1	0	0	1	0	0	1	0	0	1	0	0	0	1	999	2	1
1792	2	50	2	6	0	1	0	0	1	0	0	1	0	0	1	0	0	1	0	0	1	0	0	1	0	0	1	0	0	0	0	1	1	0	0	1	0	0	1	0	0	1	0	0	0	999	999	999	999
1793	2	57	2	4	0	1	0	0	1	0	0	1	0	0	1	0	0	1	0	0	1	0	0	1	0	0	1	0	0	0	0	1	1	0	0	1	0	0	1	0	0	1	0	0	0	0	999	3	2
1794	1	24	1	4	0	1	0	0	1	0	0	1	0	0	1	0	0	1	0	0	1	0	0	1	0	0	1	0	0	0	0	1	1	0	0	1	0	0	1	0	0	1	0	0	0	0	999	2	1
1795	1	45	2	6	1	1	0	0	1	0	0	1	0	0	1	0	0	1	0	0	1	0	0	1	0	0	1	0	0	0	0	1	1	0	0	1	0	0	1	0	0	1	0	0	0	1	999	2	1
1796	1	20	1	2	0	1	0	0	1	0	0	1	0	0	1	0	0	1	0	0	1	0	0	1	0	0	1	0	0	0	0	1	1	0	0	1	0	0	1	0	0	1	0	0	0	1	999	1	2
1797	2	41	2	999	999	1	0	0	1	0	0	1	0	0	1	0	0	1	0	0	1	0	0	0	1	0	1	0	0	0	0	1	1	0	0	1	0	0	1	0	0	1	0	0	0	0	999	999	999
1798	2	41	1	4	1	1	0	0	1	0	0	1	0	0	1	0	0	1	0	0	0	1	0	0	1	0	1	0	0	0	0	1	1	0	0	1	0	0	1	0	0	1	0	0	0	999	999	999	999
1799	1	70	2	4	0	1	0	0	0	1	0	1	0	0	1	0	0	0	1	0	0	1	0	0	1	0	1	0	0	0	0	1	1	0	0	1	0	0	1	0	0	1	0	0	0	1	1	2	2
1800	2	59	1	6	0	1	0	0	1	0	0	1	0	0	1	0	0	1	0	0	1	0	0	0	0	1	1	0	0	0	0	1	1	0	0	1	0	0	1	0	0	1	0	0	0	999	2	3	1
1801	2	63	4	4	0	1	0	0	1	0	0	1	0	0	1	0	0	1	0	0	0	1	0	1	0	0	999	999	999	0	0	1	1	0	0	1	0	0	1	0	0	1	0	0	0	0	1	999	999
1802	2	52	2	4	0	1	0	0	1	0	0	1	0	0	1	0	0	1	0	0	1	0	0	1	0	0	1	0	0	0	1	0	1	0	0	1	0	0	1	0	0	1	0	0	0	0	999	2	2
1803	2	43	2	4	1	1	0	0	1	0	0	1	0	0	1	0	0	1	0	0	1	0	0	1	0	0	0	0	1	0	1	0	1	0	0	1	0	0	1	0	0	1	0	0	0	1	1	2	1
1804	2	28	1	4	0	1	0	0	1	0	0	1	0	0	1	0	0	1	0	0	1	0	0	1	0	0	1	0	0	0	1	0	1	0	0	1	0	0	1	0	0	1	0	0	0	0	999	2	0
1805	2	40	2	4	1	1	0	0	1	0	0	1	0	0	1	0	0	1	0	0	1	0	0	1	0	0	1	0	0	0	1	0	1	0	0	1	0	0	1	0	0	1	0	0	0	999	1	2	4
1806	2	21	1	4	0	1	0	0	1	0	0	1	0	0	1	0	0	1	0	0	1	0	0	1	0	0	1	0	0	0	1	0	1	0	0	1	0	0	1	0	0	1	0	0	0	1	999	1	3
1807	2	18	1	4	0	1	0	0	1	0	0	1	0	0	1	0	0	1	0	0	1	0	0	1	0	0	1	0	0	0	1	0	1	0	0	1	0	0	1	0	0	1	0	0	0	0	999	999	999
1808	1	69	2	0	0	0	1	0	0	1	0	1	0	0	1	0	0	1	0	0	0	1	0	1	0	0	1	0	0	0	1	0	1	0	0	1	0	0	1	0	0	1	0	0	0	2	999	2	1
1809	2	48	2	2	0	1	0	0	1	0	0	1	0	0	1	0	0	1	0	0	1	0	0	0	1	0	1	0	0	0	1	0	1	0	0	1	0	0	1	0	0	1	0	0	0	1	2	2	2
1810	2	60	2	6	1	1	0	0	1	0	0	1	0	0	999	999	999	1	0	0	1	0	0	0	1	0	1	0	0	0	1	0	1	0	0	1	0	0	1	0	0	1	0	0	0	1	999	2	0
1811	2	72	2	2	0	1	0	0	1	0	0	1	0	0	1	0	0	1	0	0	0	1	0	0	0	1	1	0	0	0	1	0	1	0	0	1	0	0	1	0	0	1	0	0	0	1	999	1	0
1812	2	42	999	0	0	1	0	0	1	0	0	1	0	0	999	999	999	1	0	0	1	0	0	1	0	0	999	999	999	0	1	0	1	0	0	1	0	0	1	0	0	1	0	0	0	999	999	999	999
1813	2	63	4	6	999	1	0	0	1	0	0	1	0	0	1	0	0	1	0	0	1	0	0	1	0	0	0	0	1	0	1	999	1	0	0	1	0	0	1	0	0	1	0	0	0	3	999	4	3
1814	2	40	2	6	0	1	0	0	1	0	0	1	0	0	1	0	0	1	0	0	1	0	0	1	0	0	1	0	0	999	999	999	1	0	0	1	0	0	1	0	0	1	0	0	0	0	999	1	2
1815	2	46	2	6	1	1	0	0	1	0	0	1	0	0	1	0	0	1	0	0	1	0	0	1	0	0	1	0	0	999	999	999	1	0	0	1	0	0	1	0	0	1	0	0	0	2	999	4	2
1816	1	41	2	2	1	1	0	0	1	0	0	1	0	0	1	0	0	1	0	0	1	0	0	1	0	0	1	0	0	1	0	0	0	0	1	1	0	0	1	0	0	1	0	0	0	0	999	999	0
1817	2	51	1	4	1	1	0	0	1	0	0	1	0	0	1	0	0	1	0	0	1	0	0	1	0	0	1	0	0	1	0	0	0	0	1	1	0	0	1	0	0	1	0	0	0	0	2	1	2
1818	2	45	2	3	1	1	0	0	0	1	0	1	0	0	1	0	0	1	0	0	1	0	0	1	0	0	0	0	1	0	1	0	0	0	1	1	0	0	1	0	0	1	0	0	0	2	999	2	3
1819	2	58	2	4	1	1	0	0	0	1	0	1	0	0	1	0	0	1	0	0	0	1	0	1	0	0	1	0	0	0	1	0	0	0	1	1	0	0	1	0	0	1	0	0	0	0	2	999	0
1820	1	63	2	4	0	1	0	0	1	0	0	1	0	0	1	0	0	1	0	0	0	1	0	0	1	0	0	0	1	0	1	0	0	0	1	1	0	0	1	0	0	1	0	0	0	0	999	999	0
1821	1	70	2	2	1	1	0	0	1	0	0	1	0	0	1	0	0	1	0	0	1	0	0	1	0	0	1	0	0	999	999	999	0	0	1	1	0	0	1	0	0	1	0	0	0	999	999	2	0
1822	2	999	2	4	0	1	0	0	1	0	0	1	0	0	1	0	0	1	0	0	1	0	0	1	0	0	1	0	0	1	0	0	0	1	0	1	0	0	1	0	0	1	0	0	0	0	999	999	1
1823	1	57	1	4	1	1	0	0	1	0	0	1	0	0	1	0	0	1	0	0	1	0	0	1	0	0	1	0	0	1	0	0	0	1	0	1	0	0	1	0	0	1	0	0	0	2	2	2	1
1824	1	68	2	6	0	0	1	0	0	1	0	1	0	0	1	0	0	1	0	0	1	0	0	1	0	0	1	0	0	1	0	0	0	1	0	1	0	0	1	0	0	1	0	0	0	0	999	2	1
1825	2	66	2	2	0	0	1	0	0	1	0	1	0	0	1	0	0	1	0	0	1	0	0	1	0	0	1	0	0	1	0	0	0	1	0	1	0	0	1	0	0	1	0	0	0	999	999	1	0
1826	2	63	2	4	1	1	0	0	0	1	0	1	0	0	1	0	0	1	0	0	1	0	0	1	0	0	1	0	0	1	0	0	0	1	0	1	0	0	1	0	0	1	0	0	0	0	999	2	1
1827	2	64	999	7	0	1	0	0	1	0	0	999	999	999	1	0	0	1	0	0	1	0	0	1	0	0	1	0	0	1	0	0	0	1	0	1	0	0	1	0	0	1	0	0	0	1	999	999	0
1828	1	69	2	4	0	1	0	0	0	1	0	1	0	0	1	0	0	0	1	0	1	0	0	1	0	0	1	0	0	1	0	0	0	1	0	1	0	0	1	0	0	1	0	0	0	1	999	2	1
1829	1	28	1	6	0	1	0	0	1	0	0	1	0	0	1	0	0	1	0	0	0	1	0	1	0	0	1	0	0	1	0	0	0	1	0	1	0	0	1	0	0	1	0	0	0	3	999	3	3
1830	2	70	2	4	0	1	0	0	1	0	0	1	0	0	1	0	0	1	0	0	0	1	0	1	0	0	1	0	0	1	0	0	0	1	0	1	0	0	1	0	0	1	0	0	0	2	2	3	1
1831	2	58	2	4	0	1	0	0	1	0	0	1	0	0	1	0	0	1	0	0	0	1	0	1	0	0	1	0	0	1	0	0	0	1	0	1	0	0	1	0	0	1	0	0	0	0	1	2	1
1832	1	71	2	1	0	1	0	0	0	1	0	1	0	0	1	0	0	1	0	0	0	1	0	1	0	0	1	0	0	1	0	0	0	1	0	1	0	0	1	0	0	1	0	0	0	0	1	1	999
1833	1	53	2	3	1	1	0	0	0	1	0	1	0	0	1	0	0	1	0	0	0	1	0	1	0	0	1	0	0	1	0	0	0	1	0	1	0	0	1	0	0	1	0	0	0	2	2	3	2
1834	1	71	2	1	0	1	0	0	0	1	0	999	999	999	1	0	0	1	0	0	0	1	0	999	999	999	1	0	0	1	0	0	0	1	0	1	0	0	1	0	0	1	0	0	0	999	999	1	0
1835	2	42	3	6	1	1	0	0	1	0	0	1	0	0	1	0	0	1	0	0	1	0	0	1	0	0	999	999	999	1	0	0	0	1	0	1	0	0	1	0	0	1	0	0	0	999	999	999	3
1836	2	71	2	6	0	1	0	0	1	0	0	1	0	0	1	0	0	1	0	0	1	0	0	1	0	0	1	0	0	0	0	1	0	1	0	1	0	0	1	0	0	1	0	0	0	1	1	2	999
1837	2	999	5	1	0	0	1	0	0	1	0	1	0	0	1	0	0	1	0	0	1	0	0	1	0	0	1	0	0	0	1	0	0	1	0	1	0	0	1	0	0	1	0	0	0	999	999	999	0
1838	2	72	2	2	1	1	0	0	0	1	0	1	0	0	1	0	0	1	0	0	0	1	0	0	1	0	1	0	0	0	1	0	0	1	0	1	0	0	1	0	0	1	0	0	0	2	999	2	1
1839	2	68	2	2	0	999	999	999	1	0	0	1	0	0	1	0	0	999	999	999	0	1	0	0	1	0	999	999	999	0	1	0	0	1	0	1	0	0	1	0	0	1	0	0	0	0	1	1	999
1840	1	64	2	6	0	1	0	0	1	0	0	1	0	0	1	0	0	1	0	0	0	1	0	1	0	0	0	1	999	999	999	999	0	1	0	1	0	0	1	0	0	1	0	0	0	1	999	3	2
1841	1	65	2	2	1	1	0	0	1	0	0	1	0	0	1	0	0	1	0	0	0	1	0	1	0	0	1	0	0	1	0	0	999	999	999	1	0	0	1	0	0	1	0	0	0	1	1	1	0
1842	2	40	2	2	0	0	1	0	1	0	0	1	0	0	1	0	0	1	0	0	1	0	0	0	1	0	1	0	0	1	0	0	999	999	999	1	0	0	1	0	0	1	0	0	0	1	999	1	1
1843	2	48	1	7	1	1	0	0	1	0	0	1	0	0	1	0	0	1	0	0	1	0	0	1	0	0	1	0	0	0	0	1	999	999	999	1	0	0	1	0	0	1	0	0	0	2	2	2	999
1844	2	19	1	4	0	1	0	0	1	0	0	1	0	0	1	0	0	1	0	0	1	0	0	1	0	0	1	0	0	1	1	0	999	999	999	1	0	0	1	0	0	1	0	0	0	0	1	999	1
1845	2	71	2	2	0	1	0	0	1	0	0	1	0	0	1	0	0	1	0	0	0	1	0	1	0	0	999	999	999	0	1	0	999	999	999	1	0	0	1	0	0	1	0	0	0	999	999	999	999
1846	2	63	2	3	0	1	0	0	1	0	0	1	0	0	1	0	0	1	0	0	1	0	0	1	0	0	1	0	0	0	1	999	999	999	999	1	0	0	1	0	0	1	0	0	0	0	999	2	0
1847	2	27	1	4	1	999	999	999	1	0	0	1	0	0	1	0	0	1	0	0	1	0	0	1	0	0	1	0	0	1	0	0	1	0	0	0	0	1	1	0	0	1	0	0	0	999	999	1	3
1848	2	63	2	3	1	1	0	0	1	0	0	1	0	0	1	0	0	1	0	0	1	0	0	1	0	0	1	0	0	1	0	0	1	0	0	0	0	1	1	0	0	1	0	0	0	0	999	3	1
1849	1	25	1	4	1	1	0	0	1	0	0	1	0	0	1	0	0	1	0	0	1	0	0	1	0	0	1	0	0	1	0	0	1	0	0	0	0	1	1	0	0	1	0	0	0	0	1	2	1
1850	2	32	1	6	1	1	0	0	1	0	0	1	0	0	1	0	0	1	0	0	1	0	0	1	0	0	1	0	0	1	0	0	1	0	0	0	0	1	1	0	0	1	0	0	0	0	999	4	2
1851	1	27	1	7	0	1	0	0	1	0	0	1	0	0	1	0	0	1	0	0	1	0	0	1	0	0	1	0	0	1	0	0	1	0	0	0	0	1	1	0	0	1	0	0	0	0	999	1	1
1852	1	43	2	3	1	1	0	0	1	0	0	1	0	0	1	0	0	1	0	0	1	0	0	1	0	0	1	0	0	1	0	0	1	0	0	0	0	1	1	0	0	1	0	0	0	0	999	999	0
1853	2	62	2	2	0	1	0	0	0	1	0	1	1	0	1	0	0	1	0	0	1	0	0	1	0	0	1	0	0	1	0	0	1	0	0	0	0	1	1	0	0	1	0	0	0	0	1	1	999
1854	2	21	1	4	0	1	0	0	1	0	0	1	0	0	1	0	0	0	0	1	1	0	0	1	0	0	1	0	0	1	0	0	1	0	0	0	0	1	1	0	0	1	0	0	0	999	999	999	999
1855	2	45	2	6	1	1	0	0	1	0	0	1	0	0	1	0	0	1	0	0	1	0	0	0	0	1	1	0	0	1	0	0	1	0	0	0	0	1	1	0	0	1	0	0	0	2	2	3	1
1856	1	57	1	6	1	1	0	0	1	0	0	1	0	0	1	0	0	1	0	0	1	0	0	1	0	0	1	0	0	0	0	1	1	0	0	0	0	1	1	0	0	1	0	0	0	1	999	1	999
1857	2	41	1	4	0	1	0	0	1	0	0	1	0	0	1	0	0	1	0	0	1	0	0	1	0	0	1	0	0	0	0	1	1	0	0	0	0	1	1	0	0	1	0	0	0	999	1	2	0
1858	1	52	4	3	1	1	0	0	1	0	0	1	0	0	1	0	0	0	1	0	1	0	0	1	0	0	1	0	0	0	0	1	1	0	0	0	0	1	1	0	0	1	0	0	0	1	1	3	0
1859	2	52	2	4	1	1	0	0	1	0	0	1	0	0	1	0	0	1	0	0	1	0	0	0	1	0	1	0	0	0	0	1	1	0	1	0	0	1	1	0	0	1	0	0	0	0	999	1	0
1860	2	27	1	2	1	1	0	0	1	0	0	1	0	0	1	0	0	1	0	0	1	0	0	1	0	0	1	0	0	1	0	0	0	1	0	0	0	1	1	0	0	1	0	0	0	0	999	2	1
1861	1	63	2	4	0	1	0	0	1	0	0	1	0	0	1	0	0	1	0	0	0	1	0	1	0	0	1	0	0	1	0	0	0	1	0	0	0	1	1	0	0	1	0	0	0	0	999	1	1
1862	2	69	2	3	0	1	0	0	1	0	0	999	999	999	1	0	0	1	0	0	0	1	0	1	0	0	1	0	0	1	0	0	0	1	0	0	0	1	1	0	0	1	0	0	0	999	999	2	1
1863	2	44	2	3	1	1	0	0	1	0	0	1	0	0	1	0	0	1	0	0	1	0	0	1	0	0	1	0	0	0	0	1	0	1	0	0	0	1	1	0	0	1	0	0	0	999	999	1	0
1864	2	57	2	2	1	1	0	0	0	1	0	1	0	0	1	0	0	1	0	0	1	0	0	1	0	0	1	0	0	0	0	1	0	1	0	0	0	1	1	0	0	1	0	0	0	2	2	3	999
1865	1	56	2	2	1	1	0	0	0	1	0	1	0	0	1	0	0	1	0	0	0	1	0	1	0	0	0	0	1	0	1	0	0	1	0	0	0	1	1	0	0	1	0	0	0	1	2	3	1
1866	2	999	2	4	1	1	0	0	1	0	0	1	0	0	1	0	0	1	0	0	1	0	0	1	0	0	1	0	0	999	999	999	999	999	999	0	0	1	1	0	0	1	0	0	0	999	999	3	2
1867	2	52	2	6	1	0	1	0	1	0	0	1	0	0	1	0	0	1	0	0	1	0	0	1	0	0	1	0	0	1	0	0	1	0	0	0	1	0	1	0	0	1	0	0	0	999	2	3	1
1868	1	56	2	4	1	1	0	0	1	0	0	1	0	0	1	0	0	1	0	0	1	0	0	1	0	0	1	0	0	1	0	0	1	0	0	0	1	0	1	0	0	1	0	0	0	0	999	3	0
1869	1	37	2	4	1	1	0	0	1	0	0	1	0	0	1	0	0	1	0	0	1	0	0	1	0	0	1	0	0	1	0	0	1	0	0	0	1	0	1	0	0	1	0	0	0	1	999	3	2
1870	1	67	2	7	1	1	0	0	1	0	0	1	0	0	1	0	0	1	0	0	1	0	0	1	0	0	0	0	1	1	0	0	1	0	0	0	1	0	1	0	0	1	0	0	0	3	3	3	2
1871	1	39	3	4	1	1	0	0	1	0	0	1	0	0	1	0	0	1	0	0	0	1	0	1	0	0	0	0	1	1	0	0	1	0	0	0	1	0	1	0	0	1	0	0	0	2	2	2	999
1872	2	51	4	5	1	1	0	0	1	0	0	1	0	0	1	0	0	1	0	0	0	1	0	0	1	0	1	0	0	1	0	0	1	0	0	0	1	0	1	0	0	1	0	0	0	0	2	1	2
1873	2	63	2	6	1	1	0	0	1	0	0	1	0	0	1	0	0	0	1	0	0	1	0	0	1	0	0	0	1	1	0	0	1	0	0	0	1	0	1	0	0	1	0	0	0	2	999	3	999
1874	2	39	1	999	1	1	0	0	1	0	0	1	0	0	1	0	0	1	0	0	1	0	0	0	0	1	1	0	0	1	0	0	1	0	0	0	1	0	1	0	0	1	0	0	0	2	999	2	1
1875	1	50	2	6	1	1	0	0	1	0	0	1	0	0	1	0	0	1	0	0	0	1	0	1	0	0	1	0	0	0	0	1	1	0	0	0	1	0	1	0	0	1	0	0	0	1	1	1	0
1876	2	20	1	4	0	1	0	0	1	0	0	1	0	0	1	0	0	1	0	0	1	0	0	1	0	0	1	0	0	0	1	0	1	0	0	0	1	0	1	0	0	1	0	0	0	1	1	2	3
1877	1	39	1	4	0	1	0	0	1	0	0	1	0	0	1	0	0	1	0	0	1	0	0	1	0	0	1	0	0	0	1	0	1	0	0	0	1	0	1	0	0	1	0	0	0	0	999	1	0
1878	2	58	1	5	0	1	0	0	1	0	0	1	0	0	1	0	0	1	0	0	1	0	0	1	0	0	1	0	1	0	1	999	1	0	0	0	1	0	1	0	0	1	0	0	0	1	1	1	1
1879	1	38	2	5	1	1	0	0	1	0	0	1	0	0	1	0	0	1	0	0	1	0	0	1	0	0	1	0	0	1	0	0	0	0	1	0	1	0	1	0	0	1	0	0	0	1	999	3	1
1880	2	48	3	4	1	1	0	0	1	0	0	1	0	0	1	0	0	1	0	0	1	0	0	1	0	0	1	0	0	1	0	0	0	1	0	0	1	0	1	0	0	1	0	0	0	0	1	0	0
1881	1	57	1	6	1	1	0	0	0	1	0	1	0	0	1	0	0	1	0	0	1	0	0	1	0	0	1	0	0	1	0	0	0	1	0	0	1	0	1	0	0	1	0	0	0	999	1	3	1
1882	1	54	2	2	1	1	0	0	0	1	0	1	0	0	1	0	0	1	0	0	1	0	0	0	1	0	0	1	0	1	0	0	0	1	0	0	1	0	1	0	0	1	0	0	0	999	999	4	2
1883	2	59	2	4	1	1	0	0	1	0	0	1	0	0	1	0	0	0	1	0	1	0	0	1	0	0	1	0	0	0	0	1	0	1	0	0	1	0	1	0	0	1	0	0	0	999	999	2	1
1884	2	46	2	6	1	1	0	0	1	0	0	1	0	0	1	0	0	1	0	0	0	1	0	1	0	0	1	0	0	0	1	0	1	1	0	0	1	0	1	0	0	1	0	0	0	1	999	1	0
1885	2	25	1	5	1	1	0	0	1	0	0	1	0	0	1	0	0	1	0	0	1	0	0	1	0	0	1	0	0	999	999	999	999	999	999	0	1	0	1	0	0	1	0	0	0	999	999	999	1
1886	1	62	3	6	1	1	0	0	0	1	0	1	0	0	1	0	0	1	0	0	0	1	0	1	0	0	1	0	0	1	0	0	1	0	0	0	1	999	1	0	0	1	0	0	0	999	999	999	1
1887	2	28	1	5	1	1	0	0	1	0	0	1	0	0	1	0	0	1	0	0	1	0	0	1	0	0	1	0	0	0	0	1	1	0	0	0	1	999	1	0	0	1	0	0	0	0	2	1	2
1888	2	62	1	6	1	1	0	0	1	0	0	1	0	0	999	999	999	1	0	0	0	1	0	1	0	0	0	0	1	0	0	1	0	1	0	999	999	999	1	0	0	1	0	0	0	999	999	3	2
1889	2	35	3	5	1	1	0	0	1	0	0	1	0	0	1	0	0	1	0	0	1	0	0	1	0	0	1	0	0	1	0	0	1	0	0	1	0	0	0	0	1	1	0	0	0	0	999	999	999
1890	1	69	2	4	0	1	0	0	0	1	0	1	0	0	1	0	0	0	1	0	1	0	0	1	0	0	1	0	0	1	0	0	1	0	0	1	0	0	0	0	1	1	0	0	0	0	999	0	2
1891	1	57	2	2	0	1	0	0	1	0	0	1	0	0	1	0	0	1	0	0	0	1	0	1	0	0	1	0	0	1	0	0	1	0	0	1	0	0	0	0	1	1	0	0	0	0	2	999	1
1892	2	24	1	4	1	1	0	0	1	0	0	1	0	0	1	0	0	1	0	0	1	0	0	1	0	0	1	0	0	0	0	1	1	0	0	1	0	0	0	0	1	1	0	0	0	1	999	4	3
1893	2	47	1	6	1	1	0	0	1	0	0	1	0	0	1	0	0	1	0	0	1	0	0	0	1	0	1	0	0	0	0	1	1	0	0	1	0	0	0	0	1	1	0	0	0	1	2	2	0
1894	2	51	4	4	0	1	0	0	1	0	0	1	0	0	1	0	0	1	0	0	1	0	0	0	1	0	1	0	0	0	0	1	1	0	0	1	0	0	0	0	1	1	0	0	0	0	2	2	1
1895	1	44	2	3	1	1	0	0	1	0	0	1	0	0	1	0	0	1	0	0	0	1	0	0	1	0	1	0	0	0	1	0	1	0	0	1	0	0	0	0	1	1	0	0	0	0	1	2	1
1896	2	54	4	4	1	1	0	0	1	0	0	1	0	0	1	0	0	1	0	0	1	0	0	0	1	0	1	0	0	0	0	1	0	0	1	1	0	0	0	0	1	1	0	0	0	0	999	1	999
1897	1	43	2	3	1	1	0	0	1	0	0	1	0	0	1	0	0	1	0	0	1	0	0	1	0	0	1	0	0	1	0	0	1	0	0	1	0	0	0	1	0	1	0	0	0	0	999	3	1
1898	2	37	1	7	1	1	0	0	1	0	0	1	0	0	1	0	0	1	0	0	1	0	0	1	0	0	1	0	0	1	0	0	1	0	0	1	0	0	0	1	0	1	0	0	0	0	2	999	999
1899	2	48	2	4	1	1	0	0	1	0	0	1	0	0	1	0	0	1	0	0	0	1	0	1	0	0	1	0	0	1	0	0	1	0	0	1	0	0	0	1	0	1	0	0	0	1	999	2	1
1900	2	50	2	4	0	1	0	0	1	0	0	1	0	0	1	0	0	1	0	0	0	1	0	0	0	1	1	0	0	1	0	0	1	0	0	1	0	0	0	1	0	1	0	0	0	0	999	1	2
1901	2	71	3	4	0	1	0	0	1	0	0	1	0	0	1	0	0	1	0	0	0	1	0	1	0	0	1	0	0	0	1	0	1	0	0	1	0	0	0	1	0	1	0	0	0	999	3	4	2
1902	1	64	5	1	0	1	0	0	1	0	0	1	0	0	1	0	0	1	0	0	1	0	0	1	0	0	1	0	0	1	0	0	0	0	1	1	0	0	0	1	0	1	0	0	0	999	3	4	999
1903	1	66	2	4	1	1	0	0	1	0	0	1	0	0	1	0	0	1	0	0	0	1	0	1	0	0	1	0	0	1	0	0	1	0	1	1	0	0	0	1	0	1	0	0	0	2	999	3	1
1904	2	52	2	3	0	1	1	0	0	1	0	1	0	0	1	0	0	0	0	1	0	1	0	1	0	0	1	0	0	0	0	1	0	0	1	1	0	0	0	1	0	1	0	0	0	1	1	3	3
1905	1	56	2	7	1	1	0	0	1	0	0	1	0	0	1	0	0	1	0	0	0	1	0	1	0	0	1	0	0	0	0	1	0	1	0	1	0	0	0	1	0	1	0	0	0	1	1	1	4
1906	2	47	1	3	1	1	0	0	1	1	0	1	0	0	1	0	0	1	0	0	0	1	0	1	0	0	1	0	0	0	1	999	0	1	0	1	0	0	0	1	0	1	0	0	0	3	4	3	1
1907	1	60	2	6	1	1	0	0	1	0	0	1	0	0	1	0	0	1	0	0	1	0	0	1	0	0	1	0	0	1	0	0	0	1	0	0	0	1	0	1	0	1	0	0	0	0	999	1	0
1908	1	36	2	7	1	1	0	0	1	0	0	1	0	0	1	0	0	1	0	0	0	1	0	0	1	0	1	0	0	1	0	0	1	0	0	0	1	0	0	1	0	1	0	0	0	1	1	3	1
1909	2	37	1	999	0	1	0	0	0	1	0	1	0	0	1	0	0	1	0	0	0	1	0	0	1	0	1	0	0	0	1	0	1	0	0	0	1	0	0	1	0	1	0	0	0	1	1	4	999
1910	1	50	2	4	1	1	0	0	1	0	0	1	0	0	1	0	0	1	0	0	1	0	0	1	0	0	1	0	0	0	0	1	0	1	0	0	1	0	0	1	0	1	0	0	0	0	999	3	1
1911	1	72	2	6	0	1	0	0	1	0	0	1	0	0	1	0	0	1	0	0	1	0	0	1	0	0	1	0	0	0	0	1	0	1	0	999	999	999	0	1	0	1	0	0	0	2	999	3	1
1912	2	44	2	4	0	1	0	0	1	0	0	1	0	0	1	0	0	1	0	0	1	0	0	1	0	0	1	0	0	0	1	0	0	1	0	1	0	0	999	999	999	1	0	0	0	1	2	3	2
1913	1	66	2	4	0	1	0	0	0	1	0	1	0	0	1	0	0	1	0	0	1	0	0	999	999	999	999	999	999	0	1	0	999	999	999	1	0	0	999	999	999	1	0	0	0	1	999	3	3
1914	2	43	1	7	1	1	0	0	1	0	0	1	0	0	1	0	0	1	0	0	0	1	0	1	0	0	1	0	0	1	0	0	0	1	0	999	999	999	999	999	999	1	0	0	0	0	1	1	2
1915	2	64	2	4	0	1	0	0	1	0	0	1	0	0	1	0	0	1	0	0	1	0	0	999	999	999	1	0	0	1	0	0	1	0	0	1	0	0	1	0	0	0	1	0	0	1	999	999	1
1916	2	69	2	1	0	1	0	0	1	0	0	1	0	0	1	0	0	1	0	0	1	0	0	1	0	0	1	0	0	0	1	0	0	1	0	1	0	0	1	0	0	0	1	0	0	1	1	2	1
1917	1	67	2	6	0	1	0	0	1	0	0	1	0	0	1	0	0	1	0	0	0	1	0	1	0	0	1	0	0	0	1	0	0	1	0	1	0	0	1	0	0	0	1	0	0	3	999	4	2
1918	1	67	2	2	1	1	0	0	1	0	0	1	0	0	1	0	0	1	0	0	0	1	0	1	0	0	1	0	0	1	0	0	0	1	0	0	1	0	1	0	0	0	1	0	0	0	1	1	0
1919	1	67	2	4	0	1	0	0	1	0	0	1	0	0	1	0	0	1	0	0	0	1	0	1	0	0	0	0	1	0	1	0	1	0	0	1	0	0	0	1	0	0	1	0	0	2	1	1	1
1920	1	44	2	4	1	1	0	0	1	0	0	1	0	0	1	0	0	1	0	0	1	0	0	1	0	0	1	0	0	0	1	999	0	1	0	0	1	0	0	1	999	0	1	999	0	2	2	3	1
1921	2	31	1	7	1	1	0	0	1	0	0	1	0	0	1	0	0	1	0	0	1	0	0	1	0	0	1	0	0	1	0	0	1	0	0	1	0	0	1	0	0	999	999	999	0	1	2	999	1
1922	2	999	999	2	1	0	1	0	0	1	0	0	1	0	1	0	0	1	0	0	0	1	0	1	0	0	1	0	0	0	1	0	0	1	0	0	1	0	1	0	0	999	999	999	0	1	2	0	999
1923	1	64	2	2	0	999	999	999	0	1	0	999	999	999	999	999	999	999	999	999	0	1	0	0	1	0	999	999	999	999	999	999	999	999	999	999	999	999	0	1	0	999	999	999	0	1	999	0	999
1924	2	60	2	4	1	999	999	999	0	1	0	999	999	999	999	999	999	999	999	999	0	1	0	999	999	999	0	0	1	0	1	0	0	1	0	999	999	999	999	999	999	999	999	999	0	2	999	3	2
1925	1	64	2	6	1	999	999	999	0	1	0	999	999	999	999	999	999	999	999	999	0	1	0	999	999	999	999	999	999	999	999	999	999	999	999	999	999	999	999	999	999	999	999	999	0	1	999	1	3
1926	2	45	2	4	1	1	0	0	1	0	0	1	0	0	1	0	0	1	0	0	1	0	1	1	0	0	1	0	0	1	0	0	1	0	0	1	0	0	1	0	0	1	0	0	0	2	1	2	0
1927	1	48	2	4	1	1	0	0	1	0	0	1	0	0	1	0	0	1	0	0	0	0	1	1	0	0	1	0	0	1	0	0	1	0	0	1	0	0	1	0	0	1	0	0	0	1	3	999	999
1928	1	30	2	6	1	1	0	0	1	0	0	1	0	0	1	0	0	1	0	0	0	0	1	1	0	0	1	0	0	1	0	0	1	0	0	1	0	0	1	0	0	1	0	0	0	999	999	1	2
1929	1	54	2	7	1	1	0	0	1	0	0	1	0	0	1	0	0	1	0	0	0	0	1	1	0	0	1	0	0	1	0	0	1	0	0	1	0	0	1	0	0	1	0	0	0	2	999	3	2
1930	2	49	1	6	1	1	0	0	1	0	0	1	0	0	1	0	0	1	0	0	0	0	1	1	0	0	1	0	0	1	0	0	1	0	0	1	0	0	1	0	0	1	0	0	0	999	999	999	3
1931	2	999	999	7	1	1	0	0	1	0	0	1	0	0	1	0	0	1	0	0	0	0	1	1	0	0	1	0	0	1	0	0	1	0	0	1	0	0	1	0	0	1	0	0	0	0	1	3	1
1932	2	67	2	6	0	1	0	0	1	0	0	1	0	0	1	0	0	1	0	0	0	0	1	1	0	0	1	0	0	1	0	0	1	0	0	1	0	0	1	0	0	1	0	0	0	1	2	1	1
1933	1	64	2	4	0	1	0	0	0	1	0	1	0	0	1	0	0	1	0	0	0	0	1	1	0	0	1	0	0	1	0	0	1	0	0	1	0	0	1	0	0	1	0	0	0	1	1	2	1
1934	1	48	3	6	1	1	0	0	0	1	0	1	0	0	1	0	0	1	0	0	0	0	1	1	0	0	1	0	0	1	0	0	1	0	0	1	0	0	1	0	0	1	0	0	0	0	999	2	1
1935	1	66	2	4	1	1	0	0	0	1	0	1	0	0	1	0	0	1	0	0	0	0	1	1	0	0	1	0	0	1	0	0	1	0	0	1	0	0	1	0	0	1	0	0	0	999	999	1	1
1936	2	71	2	2	0	1	0	0	0	1	0	1	0	0	1	0	0	1	0	0	0	0	1	0	1	0	1	0	0	1	0	0	1	0	0	1	0	0	1	0	0	1	0	0	0	1	1	3	1
1937	1	999	2	1	0	1	0	0	0	1	0	0	0	1	1	0	0	0	1	0	0	0	1	999	999	999	0	1	999	1	0	0	1	0	0	1	0	0	1	0	0	1	0	0	0	2	999	3	1
1938	1	60	2	6	1	1	0	0	0	1	0	1	0	0	1	0	0	1	0	0	0	0	1	1	0	0	999	999	999	1	0	0	1	0	0	1	0	0	1	0	0	1	0	0	0	0	2	999	0
1939	2	39	2	6	0	1	0	0	1	0	0	1	0	0	1	0	0	1	0	0	0	0	1	1	0	0	1	0	0	0	0	1	1	0	0	1	0	0	1	0	0	1	0	0	0	0	1	2	1
1940	1	57	2	6	1	1	0	0	1	0	0	1	0	0	1	0	0	0	0	1	0	0	1	1	0	0	1	0	0	0	0	1	1	0	0	1	0	0	1	0	0	1	0	0	0	1	1	3	1
1941	2	58	2	6	1	1	0	0	1	0	0	1	0	0	1	0	0	999	999	999	1	0	1	999	999	999	1	0	0	0	0	1	1	0	0	1	0	0	1	0	0	1	0	0	0	1	1	999	999
1942	2	55	2	3	0	1	0	0	1	0	0	1	0	0	1	0	0	1	0	0	0	0	1	1	0	0	1	0	0	0	1	0	1	0	0	1	0	0	1	0	0	1	0	0	0	0	999	1	1
1943	2	30	2	5	0	1	0	0	1	0	0	1	0	0	1	0	0	1	0	0	0	0	1	1	0	0	1	0	0	0	1	0	1	0	0	1	0	0	1	0	0	1	0	0	0	0	999	1	999
1944	1	62	2	4	0	1	0	0	1	0	0	0	0	1	1	0	0	1	0	0	0	0	1	1	0	0	1	0	0	0	1	0	1	0	0	1	0	0	1	0	0	1	0	0	0	0	999	0	2
1945	1	59	3	6	1	1	0	0	0	1	0	1	0	0	1	0	0	1	0	0	0	0	1	0	1	0	1	0	0	0	1	0	1	0	0	1	0	0	1	0	0	1	0	0	0	1	999	2	2
1946	1	52	2	4	1	1	0	0	1	0	0	0	0	1	1	0	0	0	0	1	0	0	1	1	0	0	1	0	0	1	0	0	0	0	1	1	0	0	1	0	0	1	0	0	0	0	999	2	1
1947	2	50	1	4	1	1	0	0	1	0	0	1	0	0	1	0	0	1	0	0	0	0	1	1	0	0	1	0	0	1	0	0	0	1	0	1	0	0	1	0	0	1	0	0	0	1	999	1	0
1948	2	50	2	4	1	1	0	0	1	0	0	1	0	0	1	0	0	1	0	0	0	0	1	1	0	0	1	0	0	0	0	1	0	1	0	1	0	0	1	0	0	1	0	0	0	2	999	3	3
1949	2	47	2	6	1	1	0	0	1	0	0	1	0	0	1	0	0	1	0	0	0	0	1	0	0	1	1	0	0	0	0	1	0	1	0	1	0	0	1	0	0	1	0	0	0	2	999	1	0
1950	2	71	2	3	0	1	0	0	0	1	0	1	0	0	0	0	1	1	0	0	0	0	1	0	1	0	1	0	0	0	1	999	0	1	0	1	0	0	1	0	0	1	0	0	0	1	1	999	1
1951	1	60	2	4	1	1	0	0	0	1	0	1	0	0	1	0	0	1	0	0	0	0	1	999	999	999	1	0	0	1	0	0	999	999	999	1	0	0	1	0	0	1	0	0	0	1	1	3	0
1952	2	51	2	6	0	1	0	0	1	0	0	1	0	0	1	0	0	1	0	0	0	0	1	1	0	0	1	0	0	1	0	0	1	0	0	0	0	1	1	0	0	1	0	0	0	0	999	2	999
1953	1	47	2	6	0	1	0	0	1	0	0	1	0	0	1	0	0	1	0	0	0	0	1	1	0	0	1	0	0	1	0	0	1	0	0	0	0	1	1	0	0	1	0	0	0	0	1	1	999
1954	1	47	1	4	1	1	0	0	1	0	0	1	0	0	1	0	0	1	0	0	0	0	1	1	0	0	1	0	0	0	0	1	0	0	1	0	0	1	1	0	0	1	0	0	0	1	1	1	1
1955	1	28	1	4	1	1	0	0	1	0	0	1	0	0	1	0	0	0	0	1	0	0	1	1	0	0	1	0	0	1	0	0	1	0	0	0	1	0	1	0	0	1	0	0	0	2	3	3	3
1956	1	67	2	4	0	1	0	0	1	0	0	1	0	0	999	999	999	999	999	999	0	0	1	1	0	0	1	0	0	1	0	0	1	0	0	999	999	999	0	0	1	1	0	0	0	2	999	3	1
1957	1	72	2	6	0	1	0	0	1	0	0	1	0	0	1	0	0	1	0	0	0	0	1	1	0	0	0	0	1	1	0	0	1	0	0	1	0	0	0	1	0	1	0	0	0	0	2	2	0
1958	2	999	5	1	0	0	1	0	0	1	0	0	1	0	1	0	0	0	1	0	0	0	1	1	0	0	1	0	0	0	0	1	0	1	0	1	0	0	0	1	0	1	0	0	0	999	999	999	1
1959	1	57	2	6	1	1	0	0	1	0	0	1	0	0	1	0	0	1	0	0	0	0	1	1	0	0	1	0	0	1	0	0	0	0	1	1	0	0	0	1	999	1	0	0	0	0	2	2	1
1960	2	63	2	2	1	0	1	0	0	1	0	1	0	0	1	0	0	1	0	1	0	0	1	1	0	0	1	0	0	0	1	0	0	1	0	0	0	1	999	999	999	1	0	0	0	999	999	2	1
1961	1	73	2	1	0	1	0	0	1	0	0	1	0	0	1	0	0	1	0	0	0	0	1	1	0	0	0	1	0	1	0	0	0	1	0	1	0	0	1	0	0	0	1	0	0	1	2	2	1
1962	1	35	2	6	1	1	0	0	1	0	0	1	0	0	1	0	0	1	0	0	999	999	999	1	0	0	1	0	0	1	0	0	1	0	0	1	0	0	1	0	0	1	0	0	0	0	999	2	999
1963	2	58	2	4	0	1	0	0	1	0	0	1	0	0	1	0	0	1	0	0	999	999	999	1	0	0	1	0	0	1	0	0	1	0	0	1	0	0	1	0	0	1	0	0	0	999	999	2	0
1964	1	56	2	4	1	1	0	0	1	0	0	1	0	0	999	999	999	1	0	0	999	999	999	1	0	0	1	0	0	1	0	0	1	0	0	1	0	0	1	0	0	1	0	0	0	999	999	1	1
1965	2	60	2	3	0	1	0	0	1	0	0	1	0	0	1	0	0	1	0	0	999	999	999	1	0	0	1	0	0	0	1	0	1	0	0	1	0	0	1	0	0	1	0	0	0	0	2	2	999
1966	1	55	2	4	1	0	1	0	1	0	0	0	1	0	1	0	0	1	0	0	999	999	999	1	0	0	1	0	0	1	0	0	0	1	0	1	0	0	1	0	0	1	0	0	0	0	999	2	1
1967	2	66	2	4	0	1	0	0	1	0	0	1	0	0	1	0	0	1	0	0	999	999	999	0	0	1	0	0	1	0	1	0	999	999	999	999	999	999	1	0	0	1	0	0	0	1	1	2	999
1968	2	999	1	2	1	1	0	0	1	0	0	1	0	0	1	0	0	1	0	0	999	999	999	999	999	999	1	0	0	1	0	0	999	999	999	0	1	0	1	0	0	0	1	0	0	1	999	2	3
1969	2	66	2	2	1	0	1	0	0	1	0	999	999	999	999	999	999	999	999	999	999	999	999	0	1	0	999	999	999	0	1	0	999	999	999	999	999	999	999	999	999	0	1	0	0	0	999	3	2
1970	1	65	2	4	0	999	999	999	0	1	0	999	999	999	999	999	999	0	1	0	999	999	999	999	999	999	999	999	999	999	999	999	999	999	999	999	999	999	0	0	1	999	999	999	0	1	1	3	0
1971	1	54	2	2	1	999	999	999	0	1	0	999	999	999	999	999	999	999	999	999	999	999	999	999	999	999	999	999	999	999	999	999	999	999	999	0	1	0	999	999	999	999	999	999	0	1	999	2	2
1972	2	59	2	4	1	999	999	999	0	1	0	999	999	999	999	999	999	999	999	999	999	999	999	999	999	999	0	0	1	999	999	999	999	999	999	999	999	999	999	999	999	999	999	999	0	0	1	0	3
1973	1	49	3	1	0	999	999	999	0	1	0	999	999	999	999	999	999	999	999	999	999	999	999	999	999	999	0	0	1	999	999	999	999	999	999	999	999	999	999	999	999	999	999	999	0	0	1	2	0
1974	2	24	1	5	0	0	1	0	0	0	1	1	0	0	1	0	0	1	0	0	1	0	0	1	0	0	0	0	1	1	0	0	1	0	0	1	0	0	1	0	0	1	0	0	0	999	999	2	1
1975	2	50	2	4	0	1	0	0	0	0	1	1	0	0	1	0	0	1	0	0	1	0	0	1	0	0	1	0	0	1	0	0	1	0	0	1	0	0	1	0	0	1	0	0	0	1	999	4	1
1976	1	63	2	6	1	1	0	0	0	0	1	1	0	0	1	0	0	1	0	0	1	0	0	1	0	0	1	0	0	1	0	0	1	0	0	1	0	0	1	0	0	1	0	0	0	1	2	2	999
1977	1	55	2	7	1	1	0	0	0	0	1	1	0	0	1	0	0	1	0	0	0	1	0	1	0	0	1	0	0	1	0	0	1	0	0	1	0	0	1	0	0	1	0	0	0	1	2	2	0
1978	2	999	2	4	1	1	0	0	0	0	1	1	0	0	1	0	0	1	0	0	0	1	0	1	0	0	1	0	0	0	0	1	1	0	0	1	0	0	1	0	0	1	0	0	0	0	1	2	1
1979	1	66	2	4	0	1	0	0	0	0	1	1	0	0	1	0	0	1	0	0	1	0	0	1	0	0	1	0	0	1	0	0	0	0	1	1	0	0	1	0	0	1	0	0	0	1	999	3	0
1980	1	72	2	4	0	0	1	0	0	0	1	1	0	0	1	0	0	1	0	0	1	0	0	1	0	0	1	0	0	1	0	0	0	1	0	1	0	0	1	0	0	1	0	0	0	999	2	1	0
1981	2	66	5	2	0	1	0	0	0	0	1	1	0	0	1	0	0	1	0	0	0	1	0	1	0	0	1	0	0	0	0	1	0	1	0	1	0	0	1	0	0	1	0	0	0	1	1	2	0
1982	1	48	2	3	1	1	0	0	0	0	1	1	0	0	1	0	0	1	0	0	1	0	0	1	0	0	0	0	1	1	0	0	999	999	999	1	0	0	1	0	0	1	0	0	0	1	1	3	1
1983	1	60	4	6	1	1	0	0	0	0	1	1	0	0	1	0	0	1	0	0	0	1	0	1	0	0	1	0	0	1	0	0	1	0	0	0	1	0	1	0	0	1	0	0	0	0	1	1	999
1984	1	74	2	2	0	1	0	0	0	0	1	1	0	0	1	0	0	1	0	0	1	0	0	1	0	0	1	0	0	0	0	1	1	0	0	0	1	0	1	0	0	1	0	0	0	0	1	1	999
1985	2	49	2	6	1	1	0	0	0	0	1	1	0	0	1	0	0	1	0	0	0	1	0	1	0	0	1	0	0	0	0	1	1	0	0	0	1	0	1	0	0	1	0	0	0	1	999	2	2
1986	2	999	2	999	999	1	0	0	0	0	1	1	0	0	1	0	0	1	0	0	1	0	0	1	0	0	1	0	0	0	1	0	999	999	999	1	0	0	0	1	0	1	0	0	0	1	2	2	1
1987	1	25	1	4	1	1	0	0	0	0	1	1	0	0	1	0	0	0	0	1	1	0	0	1	0	0	1	0	0	0	0	1	1	0	0	1	0	0	999	999	999	1	0	0	0	0	999	2	1
1988	2	44	999	2	0	0	1	0	0	0	1	0	0	1	1	0	0	1	0	0	1	0	0	0	1	0	0	1	0	0	1	0	0	1	0	0	1	0	0	0	1	0	1	0	0	1	999	3	1
1989	1	62	2	2	1	1	0	0	0	0	1	0	0	1	1	0	0	1	0	0	0	0	1	1	0	0	1	0	0	1	0	0	1	0	0	1	0	0	1	0	0	1	0	0	0	0	999	1	0
1990	1	56	4	4	0	1	0	0	0	0	1	0	0	1	1	0	0	1	0	0	0	0	1	1	0	0	1	0	0	1	0	0	1	0	0	1	0	0	1	0	0	1	0	0	0	0	1	999	2
1991	2	66	2	4	0	1	0	0	0	0	1	0	0	1	1	0	0	0	0	1	0	0	1	0	0	1	1	0	0	1	0	0	0	0	1	0	1	0	1	0	0	1	0	0	0	2	3	3	999
1992	2	53	4	6	1	999	999	999	0	0	1	1	0	0	1	0	0	1	0	0	0	0	1	1	0	0	1	0	0	0	0	1	999	999	999	0	1	0	1	0	0	1	0	0	0	999	2	2	0
1993	1	65	2	4	0	1	0	0	0	0	1	0	0	1	1	0	0	1	0	0	0	0	1	1	0	0	0	0	1	1	0	0	1	0	0	1	0	0	0	1	0	1	0	0	0	0	999	999	0
1994	1	60	2	4	1	1	0	0	0	0	1	1	0	0	1	0	0	1	0	0	0	0	1	1	0	0	1	0	0	1	0	0	1	0	0	0	1	0	0	1	0	1	0	0	0	1	999	2	1
1995	2	68	2	0	0	1	0	0	0	0	1	1	0	0	1	0	0	1	0	0	999	999	999	1	0	0	0	0	1	1	0	0	1	0	0	1	0	0	1	0	0	1	0	0	0	0	999	1	999
1996	1	60	2	2	0	999	999	999	0	0	1	999	999	999	999	999	999	999	999	999	999	999	999	999	999	999	999	999	999	999	999	999	999	999	999	999	999	999	999	999	999	999	999	999	0	999	999	1	1
1997	1	54	2	4	1	1	0	0	999	999	999	1	0	0	1	0	0	1	0	0	1	0	0	1	0	0	1	0	0	1	0	0	1	0	0	1	0	0	1	0	0	1	0	0	0	1	2	2	2
1998	2	70	2	6	0	1	0	0	999	999	999	1	0	0	1	0	0	1	0	0	0	1	0	1	0	0	1	0	0	1	0	0	1	0	0	1	0	0	1	0	0	1	0	0	0	999	2	3	1
1999	2	50	2	6	1	1	0	0	999	999	999	999	999	999	999	999	999	1	0	0	1	0	0	0	1	0	0	0	1	1	0	0	1	0	0	1	0	0	1	0	0	1	0	0	0	1	1	0	0
[truncated: 8,468 more rows]
[truncated: 28 more columns]

## Sheet: Variable_name_Labels
Variable name	Value	Missin Value
Gender	1=male; 2=female	999
Age	Years	999
Marital_status	Unmarried=1; Married=2; Separate=3; Divorced=4; Widower=5	999
Education	None=0; Primary Education=1; Secondary Education=2; Tertiary Education=3; High School=4; Bachelor’s Degree=5; Master’s Degree=6; Post-Graduation=7	999
Employed	no=0; yes=1	999
Diabetes_no	no=0; yes=1	999
Diabetes_present	no=0; yes=1	999
Diabetes_past	no=0; yes=1	999
High_blood_pressure_no	no=0; yes=1	999
High_blood_pressure_present	no=0; yes=1	999
High_blood_pressure_past	no=0; yes=1	999
Myocardial_infarction_no	no=0; yes=1	999
Myocardial_infarction_present	no=0; yes=1	999
Myocardial_infarction_past	no=0; yes=1	999
Stroke_cerebrovascular_diseases_no	no=0; yes=1	999
Stroke_cerebrovascular_diseases_present	no=0; yes=1	999
Stroke_cerebrovascular_diseases_past	no=0; yes=1	999
Other_heart_diseases_no	no=0; yes=1	999
Other_heart_diseases_present	no=0; yes=1	999
Other_heart_diseases_past	no=0; yes=1	999
High_cholesterol_no	no=0; yes=1	999
High_cholesterol_present	no=0; yes=1	999
High_cholesterol_past	no=0; yes=1	999
Thyroid_disorders_no	no=0; yes=1	999
Thyroid_disorder_present	no=0; yes=1	999
Thyroid_disorder_past	no=0; yes=1	999
Tumour_no	no=0; yes=1	999
Tumour_present	no=0; yes=1	999
Tumour_past	no=0; yes=1	999
Psychiatric_disorders_no	no=0; yes=1	999
Psychiatric_disorders_present	no=0; yes=1	999
Psychiatric_disorders_past	no=0; yes=1	999
Joint_rheumatic_pain_no	no=0; yes=1	999
Joint_rheumatic_pain_present	no=0; yes=1	999
Joint_rheumatic_pain_past	no=0; yes=1	999
Skin_diseases_no	no=0; yes=1	999
Skin_diseases_present	no=0; yes=1	999
Skin_diseases_past	no=0; yes=1	999
Sleep_apnea_no	no=0; yes=1	999
Sleep_apnea_present	no=0; yes=1	999
Sleep_apnea_past	no=0; yes=1	999
Cognitive_impairment_no	no=0; yes=1	999
Cognitive_impairment_present	no=0; yes=1	999
Cognitive_impairment_past	no=0; yes=1	999
ISI_item_1a	None=0; Mild=1; Moderate=2; Severe=3; Very Severe=4	999
ISI_item_1b	None=0; Mild=1; Moderate=2; Severe=3; Very Severe=4	999
ISI_item_1c	None=0; Mild=1; Moderate=2; Severe=3; Very Severe=4	999
ISI_item_2	Very satisfied=0; Satisfied=1; Neutral=2; Dissatisfied=3; Very dissatisfied=4	999
ISI_item_3	Not at all interfering=0; A little=1; Somewhat=2; Much=3; Very much interfering=4	999
ISI_item_4	Not at all noticeable=0; Barely=1; Somewhat=2; Much=3; Very much noticeable=4	999
ISI_item_5	Not all=0; A little=1; Somewhat=2; Much=3; Very much=4	999
WHO_5_item_1	All of the time=5; Most of the time=4; More than half the time=3; Less than half the time=2; Some of the time=1; At no time=0	999
WHO_5_item_2	All of the time=5; Most of the time=4; More than half the time=3; Less than half the time=2; Some of the time=1; At no time=0	999
WHO_5_item_3	All of the time=5; Most of the time=4; More than half the time=3; Less than half the time=2; Some of the time=1; At no time=0	999
WHO_5_item_4	All of the time=5; Most of the time=4; More than half the time=3; Less than half the time=2; Some of the time=1; At no time=0	999
WHO_5_item_5	All of the time=5; Most of the time=4; More than half the time=3; Less than half the time=2; Some of the time=1; At no time=0	999
DASS21_item_1_Stress	Never=0; Sometimes=1; Often=2; Almost always=3	999
DASS21_item_2_Anxiety	Never=0; Sometimes=1; Often=2; Almost always=3	999
DASS21_item_3_Depression	Never=0; Sometimes=1; Often=2; Almost always=3	999
DASS21_item_4_Anxiety	Never=0; Sometimes=1; Often=2; Almost always=3	999
DASS21_item_5_Depression	Never=0; Sometimes=1; Often=2; Almost always=3	999
DASS21_item_6_Stress	Never=0; Sometimes=1; Often=2; Almost always=3	999
DASS21_item_7_Anxiety	Never=0; Sometimes=1; Often=2; Almost always=3	999
DASS21_item_8_Stress	Never=0; Sometimes=1; Often=2; Almost always=3	999
DASS21_item_9_Anxiety	Never=0; Sometimes=1; Often=2; Almost always=3	999
DASS21_item_10_Depression	Never=0; Sometimes=1; Often=2; Almost always=3	999
DASS21_item_11_Stress	Never=0; Sometimes=1; Often=2; Almost always=3	999
DASS21_item_12_Stress	Never=0; Sometimes=1; Often=2; Almost always=3	999
DASS21_item_13_Depression	Never=0; Sometimes=1; Often=2; Almost always=3	999
DASS21_item_14_Stress	Never=0; Sometimes=1; Often=2; Almost always=3	999
DASS21_item_15_Anxiety	Never=0; Sometimes=1; Often=2; Almost always=3	999
DASS21_item_16_Depression	Never=0; Sometimes=1; Often=2; Almost always=3	999
DASS21_item_17_Depression	Never=0; Sometimes=1; Often=2; Almost always=3	999
DASS21_item_18_Stress	Never=0; Sometimes=1; Often=2; Almost always=3	999
DASS21_item_19_Anxiety	Never=0; Sometimes=1; Often=2; Almost always=3	999
DASS21_item_20_Anxiety	Never=0; Sometimes=1; Often=2; Almost always=3	999
DASS21_item_21_Depression	Never=0; Sometimes=1; Often=2; Almost always=3	999
